# Supplementary material for: Dicyanidobis(N,N′-dimethythio­urea-κS)mercury(II)
Source: Acta Crystallogr Sect E Struct Rep Online. 2010 Aug 4;66(Pt 9):m1060–1. doi: 10.1107/S1600536810030424 (PMC3008114; doi:10.1107/S1600536810030424)
Supplement: Supplementary file 1 [file e-66-m1060-sup1.cif]

##############################################################################
###                                                                        ###
###        Electronic paper (Acta Crystallographica Section E)             ###
###                                                                        ###
##############################################################################
#                                                                            #
# This CIF contains the data in a paper accepted for publication in Acta     #
# Crystallographica Section E. It conforms to the requirements of Notes      #
# for Authors for Section E, and has been peer reviewed under the auspices   #
# of the IUCr Commission on Journals.                                        #
#                                                                            #
# Full details of the Crystallographic Information File format               #
# are given in the paper "The Crystallographic Information File (CIF):       #
# a New Standard Archive File for Crystallography" by S. R. Hall, F. H.      #
# Allen and I. D. Brown [Acta Cryst. (1991), A47, 655-685].                  #
#                                                                            #
# The current version of the core CIF dictionary is obtainable from          #
# ftp://ftp.iucr.org/pub/cif_core.dic. The current version number is 2.4.    #
#                                                                            #
# Software is freely available for graphical display of the structure(s) in  #
# this CIF.  For information consult the CIF home page http://www.iucr.org/  #
# cif/home.html                                                              #
#                                                                            #
# This file may be used for bona fide research purposes within the           #
# scientific community so long as proper attribution is given to the journal # 
# article from which it was obtained.                                        #
#                                                                            #
##############################################################################
                                             
data_I
_audit_creation_method     SHELXL-97
_chemical_name_systematic
;
Dicyanidobis(<i>N</i>,<i>N</i>'-dimethythiourea-\k<i>S</i>)mercury(II)
;
_chemical_name_common     ?
_chemical_formula_moiety     'C8 H16 Hg N6 S2'
_chemical_formula_sum     'C8 H16 Hg N6 S2'
_chemical_formula_iupac     '[Hg (C N)2 (C3 H8 N2 S)2]'
_chemical_formula_weight     460.98
_chemical_melting_point     ?
_symmetry_cell_setting     monoclinic
_symmetry_space_group_name_H-M     'C 2/c'
_symmetry_space_group_name_Hall     '-C 2yc'
loop_
    _symmetry_equiv_pos_site_id
    _symmetry_equiv_pos_as_xyz
    1 x,y,z
    2 -x,y,1/2-z
    3 -x,-y,-z
    4 x,-y,1/2+z
    5 1/2+x,1/2+y,z
    6 1/2-x,1/2+y,1/2-z
    7 1/2-x,1/2-y,-z
    8 1/2+x,1/2-y,1/2+z
_cell_length_a     18.1161(11)
_cell_length_b     7.7533(5)
_cell_length_c     14.0553(8)
_cell_angle_alpha     90.00
_cell_angle_beta     128.533(3)
_cell_angle_gamma     90.00
_cell_volume     1544.32(16)
_cell_formula_units_Z     4
_cell_measurement_reflns_used     12331
_cell_measurement_theta_min     1.85
_cell_measurement_theta_max     26.07
_cell_measurement_temperature     173(2)
_exptl_crystal_description     'block'
_exptl_crystal_colour     'colourless'
_exptl_crystal_size_max     0.40
_exptl_crystal_size_mid     0.31
_exptl_crystal_size_min     0.25
_exptl_crystal_density_diffrn     1.983
_exptl_crystal_density_meas     ?
_exptl_crystal_density_method     'not measured'
_exptl_crystal_F_000     872
_exptl_absorpt_coefficient_mu     10.227
_exptl_absorpt_correction_type     multi-scan
_exptl_absorpt_process_details     '(MULscanABS embedded in PLATON; Spek, 2009)'
_exptl_absorpt_correction_T_min     0.2696
_exptl_absorpt_correction_T_max     1.0000
_exptl_special_details
;
;
_diffrn_ambient_temperature     173(2)
_diffrn_radiation_type     MoK\a
_diffrn_radiation_wavelength     0.71073
_diffrn_radiation_source     'fine-focus sealed tube'
_diffrn_radiation_monochromator     graphite
_diffrn_measurement_device_type     'Stoe IPDS 2'
_diffrn_measurement_device     '2-circle goniometer'
_diffrn_measurement_method     '\f- + \w- scans'
_diffrn_detector_area_resol_mean     ?
_diffrn_reflns_number     8116
_diffrn_reflns_av_R_equivalents     0.0485
_diffrn_reflns_av_sigmaI/netI     0.0252
_diffrn_reflns_theta_min     2.87
_diffrn_reflns_theta_max     25.62
_diffrn_reflns_theta_full     25.00
_diffrn_measured_fraction_theta_max     0.999
_diffrn_measured_fraction_theta_full     1.000
_diffrn_reflns_limit_h_min     -21
_diffrn_reflns_limit_h_max     21
_diffrn_reflns_limit_k_min     -9
_diffrn_reflns_limit_k_max     9
_diffrn_reflns_limit_l_min     -17
_diffrn_reflns_limit_l_max     17
_diffrn_standards_number     0
_diffrn_standards_interval_time     ?
_diffrn_standards_decay_%     0
_refine_special_details
;
Refinement of <i>F</i>^2^ against ALL reflections. The weighted <i>R</i>-factor
<i>wR</i> and goodness of fit <i>S</i> are based on <i>F</i>^2^, conventional
<i>R</i>-factors <i>R</i> are based on <i>F</i>, with <i>F</i> set to zero for
negative <i>F</i>^2^. The threshold expression of <i>F</i>^2^ >
\s(<i>F</i>^2^) is used only for calculating <i>R</i>-factors(gt) <i>etc</i>.
and is not relevant to the choice of reflections for refinement.
<i>R</i>-factors based on <i>F</i>^2^ are statistically about twice as large
as those based on <i>F</i>, and <i>R</i>- factors based on ALL data will be
even larger.
;
_reflns_number_total     1451
_reflns_number_gt     1411
_reflns_threshold_expression     I>2\s(I)
_refine_ls_structure_factor_coef     Fsqd
_refine_ls_matrix_type     full
_refine_ls_R_factor_all     0.0178
_refine_ls_R_factor_gt     0.0168
_refine_ls_wR_factor_gt     0.0359
_refine_ls_wR_factor_ref     0.0361
_refine_ls_goodness_of_fit_ref     1.141
_refine_ls_restrained_S_all     1.141
_refine_ls_number_reflns     1451
_refine_ls_number_parameters     88
_refine_ls_number_restraints     0
_refine_ls_hydrogen_treatment     mixed
_refine_ls_weighting_scheme     calc
_refine_ls_weighting_details
         'calc w=1/[\s^2^(Fo^2^)+(0.0129P)^2^+2.6833P] where P=(Fo^2^+2Fc^2^)/3'
_atom_sites_solution_hydrogens     geom
_atom_sites_solution_primary     direct
_atom_sites_solution_secondary     difmap
_refine_ls_shift/su_max     0.000
_refine_ls_shift/su_mean     0.000
_refine_diff_density_max     0.677
_refine_diff_density_min     -1.972
_refine_ls_extinction_method     none
_refine_ls_extinction_coef     ?
loop_
    _atom_type_symbol
    _atom_type_description
    _atom_type_scat_dispersion_real
    _atom_type_scat_dispersion_imag
    _atom_type_scat_source
    'C' 'C' 0.0033 0.0016
                         'International Tables Vol C Tables 4.2.6.8 and 6.1.1.4'
    'H' 'H' 0.0000 0.0000
                         'International Tables Vol C Tables 4.2.6.8 and 6.1.1.4'
    'Hg' 'Hg' -2.3894 9.2266
                         'International Tables Vol C Tables 4.2.6.8 and 6.1.1.4'
    'N' 'N' 0.0061 0.0033
                         'International Tables Vol C Tables 4.2.6.8 and 6.1.1.4'
    'S' 'S' 0.1246 0.1234
                         'International Tables Vol C Tables 4.2.6.8 and 6.1.1.4'
_computing_data_collection     'X-AREA (Stoe & Cie, 2009)'
_computing_cell_refinement     'X-AREA (Stoe & Cie, 2009)'
_computing_data_reduction     'X-RED32 (Stoe & Cie, 2009)'
_computing_structure_solution     'SHELXS97 (Sheldrick, 2008)'
_computing_structure_refinement     'SHELXL97 (Sheldrick, 2008)'
_computing_molecular_graphics     'PLATON (Spek, 2009)'
_computing_publication_material     'SHELXL97 and PLATON (Spek, 2009)'
loop_
    _atom_site_type_symbol
    _atom_site_label
    _atom_site_fract_x
    _atom_site_fract_y
    _atom_site_fract_z
    _atom_site_U_iso_or_equiv
    _atom_site_thermal_displace_type
    _atom_site_calc_flag
    _atom_site_refinement_flags
    _atom_site_occupancy
    Hg Hg1 0.50000 -0.21587(2) 0.25000 0.02310(10)
                                                 Uani . . 1.000
    S S1 0.37952(6) 0.02195(11) 0.08082(7) 0.0255(3) Uani . . 1.000
    N N1 0.3941(2) 0.1650(4) 0.2640(3) 0.0277(9) Uani . . 1.000
    N N2 0.2450(2) 0.0856(4) 0.1004(2) 0.0241(8) Uani . . 1.000
    N N3 0.3776(3) -0.3173(4) 0.3370(3) 0.0441(12) Uani . . 1.000
    C C1 0.3355(2) 0.0948(4) 0.1535(3) 0.0210(9) Uani . . 1.000
    C C2 0.3657(3) 0.2174(5) 0.3367(3) 0.0386(13) Uani . . 1.000
    C C3 0.1748(2) 0.0052(5) -0.0168(3) 0.0306(11) Uani . . 1.000
    C C4 0.4229(3) -0.2883(4) 0.3084(3) 0.0295(10) Uani . . 1.000
    H H1N 0.449(3) 0.161(5) 0.296(3) 0.024(10) Uiso . . 1.000
    H H2A 0.31970 0.31150 0.29540 0.0580 Uiso calc R 1.000
    H H2B 0.42120 0.25690 0.41680 0.0580 Uiso calc R 1.000
    H H2C 0.33710 0.11910 0.34680 0.0580 Uiso calc R 1.000
    H H2N 0.227(3) 0.128(5) 0.134(3) 0.030(10) Uiso . . 1.000
    H H3A 0.17870 0.05510 -0.07770 0.0460 Uiso calc R 1.000
    H H3B 0.11180 0.02530 -0.04110 0.0460 Uiso calc R 1.000
    H H3C 0.18680 -0.11920 -0.01060 0.0460 Uiso calc R 1.000
loop_
    _atom_site_aniso_label
    _atom_site_aniso_U_11
    _atom_site_aniso_U_22
    _atom_site_aniso_U_33
    _atom_site_aniso_U_12
    _atom_site_aniso_U_13
    _atom_site_aniso_U_23
    Hg1 0.02090(10)
                  0.02740(10)
                            0.02940(10)
                                      0.0000 0.01970(10)
                                                       0.0000
    S1 0.0249(5) 0.0344(4) 0.0242(4) 0.0067(3) 0.0188(4) 0.0020(3)
    N1 0.0244(18) 0.0359(17) 0.0275(13) 0.0008(14) 0.0185(14) -0.0045(12)
    N2 0.0225(16) 0.0279(15) 0.0273(13) 0.0015(11) 0.0181(12) -0.0035(11)
    N3 0.040(2) 0.058(2) 0.054(2) -0.0070(17) 0.0389(19) 0.0028(16)
    C1 0.0236(18) 0.0192(15) 0.0255(14) 0.0042(12) 0.0179(14) 0.0031(11)
    C2 0.041(3) 0.050(2) 0.0352(18) -0.0019(18) 0.0288(19) -0.0128(16)
    C3 0.022(2) 0.0341(19) 0.0336(16) -0.0025(15) 0.0163(16) -0.0047(14)
    C4 0.028(2) 0.0288(17) 0.0344(16) -0.0018(15) 0.0207(16) 0.0009(14)
_geom_special_details
;
Bond distances, angles <i>etc</i>. have been calculated using the rounded
fractional coordinates. All su's are estimated from the variances of the
(full) variance-covariance matrix. The cell e.s.d.'s are taken into account in
the estimation of distances, angles and torsion angles
;
loop_
    _geom_bond_atom_site_label_1
    _geom_bond_atom_site_label_2
    _geom_bond_site_symmetry_1
    _geom_bond_site_symmetry_2
    _geom_bond_distance
    _geom_bond_publ_flag
    Hg1 S1 . . 2.7114(9) no
    Hg1 C4 . . 2.090(6) no
    Hg1 S1 . 2_655 2.7114(9) no
    Hg1 C4 . 2_655 2.090(6) no
    S1 C1 . . 1.736(4) no
    N1 C1 . . 1.335(5) no
    N1 C2 . . 1.459(7) no
    N2 C1 . . 1.314(6) no
    N2 C3 . . 1.452(4) no
    N3 C4 . . 1.139(8) no
    N1 H1N . . 0.80(6) no
    N2 H2N . . 0.79(5) no
    C2 H2A . . 0.9800 no
    C2 H2B . . 0.9800 no
    C2 H2C . . 0.9800 no
    C3 H3A . . 0.9800 no
    C3 H3B . . 0.9800 no
    C3 H3C . . 0.9800 no
loop_
    _geom_angle_atom_site_label_1
    _geom_angle_atom_site_label_2
    _geom_angle_atom_site_label_3
    _geom_angle_site_symmetry_1
    _geom_angle_site_symmetry_2
    _geom_angle_site_symmetry_3
    _geom_angle
    _geom_angle_publ_flag
    S1 Hg1 C4 . . . 99.05(11) no
    S1 Hg1 S1 . . 2_655 94.31(3) no
    S1 Hg1 C4 . . 2_655 102.01(9) no
    S1 Hg1 C4 2_655 . . 102.01(9) no
    C4 Hg1 C4 . . 2_655 148.83(13) no
    S1 Hg1 C4 2_655 . 2_655 99.05(11) no
    Hg1 S1 C1 . . . 96.84(11) no
    C1 N1 C2 . . . 123.8(4) no
    C1 N2 C3 . . . 124.7(3) no
    C1 N1 H1N . . . 117(3) no
    C2 N1 H1N . . . 118(3) no
    C3 N2 H2N . . . 117(3) no
    C1 N2 H2N . . . 118(3) no
    S1 C1 N2 . . . 121.1(3) no
    N1 C1 N2 . . . 119.3(4) no
    S1 C1 N1 . . . 119.6(3) no
    Hg1 C4 N3 . . . 175.3(3) no
    N1 C2 H2A . . . 109.00 no
    N1 C2 H2B . . . 110.00 no
    N1 C2 H2C . . . 109.00 no
    H2A C2 H2B . . . 109.00 no
    H2A C2 H2C . . . 109.00 no
    H2B C2 H2C . . . 109.00 no
    N2 C3 H3A . . . 109.00 no
    N2 C3 H3B . . . 110.00 no
    N2 C3 H3C . . . 109.00 no
    H3A C3 H3B . . . 110.00 no
    H3A C3 H3C . . . 109.00 no
    H3B C3 H3C . . . 109.00 no
loop_
    _geom_torsion_atom_site_label_1
    _geom_torsion_atom_site_label_2
    _geom_torsion_atom_site_label_3
    _geom_torsion_atom_site_label_4
    _geom_torsion_site_symmetry_1
    _geom_torsion_site_symmetry_2
    _geom_torsion_site_symmetry_3
    _geom_torsion_site_symmetry_4
    _geom_torsion
    _geom_torsion_publ_flag
    C4 Hg1 S1 C1 . . . . 32.52(15) no
    S1 Hg1 S1 C1 2_655 . . . -70.39(13) no
    C4 Hg1 S1 C1 2_655 . . . -170.60(16) no
    Hg1 S1 C1 N1 . . . . 60.6(3) no
    Hg1 S1 C1 N2 . . . . -121.0(3) no
    C2 N1 C1 S1 . . . . -174.9(3) no
    C2 N1 C1 N2 . . . . 6.6(5) no
    C3 N2 C1 S1 . . . . 4.6(5) no
    C3 N2 C1 N1 . . . . -177.0(3) no
loop_
    _geom_hbond_atom_site_label_D
    _geom_hbond_atom_site_label_H
    _geom_hbond_atom_site_label_A
    _geom_hbond_site_symmetry_A
    _geom_hbond_distance_DH
    _geom_hbond_distance_HA
    _geom_hbond_distance_DA
    _geom_hbond_angle_DHA
    _geom_hbond_publ_flag
    N1 H1N S1 2_655 0.80(6) 2.67(5) 3.415(4) 157(4) yes
    N2 H2N N3 6_555 0.79(5) 2.21(6) 2.951(7) 155(4) yes
data_global
_journal_date_recd_electronic     2010-07-29
_journal_date_accepted     2010-07-30
_journal_name_full     'Acta Crystallographica, Section E'
_journal_year     2010
_journal_volume     66
_journal_issue      9
_journal_page_first     m1060
_journal_page_last     m1061
_journal_paper_category     QM
_journal_coeditor_code     WM2389
_publ_contact_author_name     'Saeed Ahmad'
_publ_contact_author_address
;
Department of Chemistry, University of Engineering and Technology, Lahore
 54890, Pakistan
;
_publ_contact_author_email     'saeed_a786@hotmail.com'
_publ_contact_author_fax     ?
_publ_contact_author_phone     '+92-333-5248570'
_publ_section_title
;
Dicyanidobis(<i>N</i>,<i>N</i>'-dimethythiourea-\k<i>S</i>)mercury(II)
;
loop_
    _publ_author_name
    _publ_author_footnote
    _publ_author_address
    'Riaz Malik, Muhammad' .
;
Department of Chemistry, Quaid-i-Azam University, Islamabad, Pakistan
;
    'Ali, Saqib' .
;
Department of Chemistry, Quaid-i-Azam University, Islamabad, Pakistan
;
    'Ahmad, Saeed' .
;
Department of Chemistry, University of Engineering and Technology, Lahore 54890,
Pakistan
;
    'Altaf, Muhammad' .
;
Institute of Physics, University of Neuch\^atel, rue Emile-Argand 11,
CH-2009 Neuch\^atel, Switzerland
;
    'Stoeckli-Evans, Helen' .
;
Institute of Physics, University of Neuch\^atel, rue Emile-Argand 11,
CH-2009 Neuch\^atel, Switzerland
;
