# Supplementary material for: Dicyanidobis(N,N′-dimethythio­urea-κS)mercury(II)
Source: Acta Crystallogr Sect E Struct Rep Online. 2010 Aug 4;66(Pt 9):m1060–1. doi: 10.1107/S1600536810030424 (PMC3008114; doi:10.1107/S1600536810030424)
Supplement: Supplementary file 2 [file e-66-m1060-Isup2.hkl]

# 
# h,k,l, Fc-squared, Fo-squared, sigma(Fo-squared) and status flag 
# 
data_I
_shelx_title ' SD95   IPDS2  -100DEGC' 
_shelx_refln_list_code          4 
_shelx_F_calc_maximum      411.12 
_exptl_crystal_F_000       872.00 
_reflns_d_resolution_high  0.8220 
 
loop_ 
 _symmetry_equiv_pos_as_xyz 
 'x, y, z' 
 '-x, y, -z+1/2' 
 'x+1/2, y+1/2, z' 
 '-x+1/2, y+1/2, -z+1/2' 
 '-x, -y, -z' 
 'x, -y, z-1/2' 
 '-x+1/2, -y+1/2, -z' 
 'x+1/2, -y+1/2, z-1/2' 
 
_cell_length_a    18.1161 
_cell_length_b     7.7533 
_cell_length_c    14.0553 
_cell_angle_alpha  90.000 
_cell_angle_beta  128.533 
_cell_angle_gamma  90.000 
 
_shelx_F_squared_multiplier     1.000 
 
loop_ 
 _refln_index_h 
 _refln_index_k 
 _refln_index_l 
 _refln_F_squared_calc 
 _refln_F_squared_meas 
 _refln_F_squared_sigma 
 _refln_observed_status 
   2   0   0    53379.93    49709.05    657.42 o 
   4   0   0     4360.69     4171.44    127.29 o 
   6   0   0    44037.11    42305.43    305.47 o 
   8   0   0    90869.14    90097.52   1203.37 o 
  10   0   0    33203.10    30960.17   1459.29 o 
  12   0   0    17451.55    16847.13    894.28 o 
  14   0   0     8063.20     8163.81    345.76 o 
  16   0   0    18750.43    18058.62   1076.85 o 
   1   1   0    20318.76    20997.74    346.26 o 
   3   1   0      180.50      233.97     59.10 o 
   5   1   0     1462.59     1564.32     78.64 o 
   7   1   0    10131.39    10154.36    155.01 o 
   9   1   0     7834.42     7585.85    192.97 o 
  11   1   0      156.08      360.67     78.50 o 
  13   1   0       75.71       76.54    105.20 o 
  15   1   0     1097.09     1251.05     84.91 o 
  17   1   0     1160.35     1109.82    122.70 o 
   0   2   0    39960.29    38298.12   1642.80 o 
   2   2   0    95206.71    91495.43   1327.62 o 
   4   2   0    57911.98    55776.44   1386.41 o 
   6   2   0    30889.62    29872.23    737.72 o 
   8   2   0    20932.45    20933.01   1003.87 o 
  10   2   0    23273.29    24031.21   1759.93 o 
  12   2   0    20793.15    21273.65   1748.92 o 
  14   2   0    18664.03    19146.46   2266.91 o 
  16   2   0     4333.37     4634.83    466.28 o 
   1   3   0    12634.38    12785.81    382.95 o 
   3   3   0    23475.79    23126.57    408.17 o 
   5   3   0    33792.13    34003.52    814.59 o 
   7   3   0     9529.96     9800.57    252.65 o 
   9   3   0     3299.90     3737.87    174.78 o 
  11   3   0    13376.41    13999.27    863.81 o 
  13   3   0     8767.00     9429.51    869.67 o 
  15   3   0     1289.42     1509.81    163.55 o 
   0   4   0    35509.97    34422.14   1482.52 o 
   2   4   0    24061.66    23878.25    216.01 o 
   4   4   0     4336.34     4452.03     72.67 o 
   6   4   0    15425.47    15655.87    315.16 o 
   8   4   0    15963.71    16231.26    661.25 o 
  10   4   0    10529.84    10764.73    357.53 o 
  12   4   0     2400.67     2699.16    157.58 o 
  14   4   0     4514.12     4865.38    409.96 o 
   1   5   0    27548.17    27299.36    465.50 o 
   3   5   0    22584.15    22637.80    419.09 o 
   5   5   0    12267.14    12164.55    140.45 o 
   7   5   0    21989.69    22390.14    321.25 o 
   9   5   0    26751.63    27177.00    421.88 o 
  11   5   0     5056.75     5259.16    107.00 o 
  13   5   0     3859.63     3849.76    106.02 o 
   0   6   0      160.00      209.54    103.20 o 
   2   6   0      611.31      732.06     71.51 o 
   4   6   0     8354.18     8435.33    148.96 o 
   6   6   0     1365.82     1383.45     72.66 o 
   8   6   0      216.65      263.70     75.65 o 
  10   6   0       63.81      146.86     89.59 o 
  12   6   0     3048.77     3075.66     95.38 o 
   1   7   0    11625.64    11606.22    146.51 o 
   3   7   0    14311.16    14232.65    264.34 o 
   5   7   0    20181.32    20292.75    449.22 o 
   7   7   0    11937.06    12493.32    520.59 o 
   9   7   0     5350.33     5346.21    276.92 o 
  11   7   0     8731.08     8624.54    312.50 o 
   0   8   0       78.06      139.99    122.04 o 
   2   8   0      312.67      374.44     92.47 o 
   4   8   0      551.43      660.62     85.22 o 
   6   8   0        7.60       73.25     87.26 o 
   8   8   0      115.73      167.59     99.22 o 
   1   9   0     5754.88     5428.85    111.43 o 
   3   9   0     4543.93     4508.29    116.31 o 
   5   9   0     5003.13     4488.30    250.23 o 
 -17   1   1     9016.83     8764.09    339.65 o 
 -15   1   1    19119.43    18561.56   1132.96 o 
 -13   1   1    22020.24    21802.65    909.54 o 
 -11   1   1    29877.41    29443.51   1569.59 o 
  -9   1   1    35815.53    33618.00   1858.05 o 
  -7   1   1    49759.68    47271.51   2509.04 o 
  -5   1   1    62863.85    58367.33   2239.73 o 
  -3   1   1   110725.92    99544.59   2542.78 o 
  -1   1   1    50972.88    48806.55    970.47 o 
   1   1   1    91425.86    86467.84   1312.28 o 
   3   1   1    91180.16    86158.70   1267.62 o 
   5   1   1    58451.86    56480.21   1439.32 o 
   7   1   1    25180.25    24188.46    702.31 o 
   9   1   1    29969.35    29049.78   1259.55 o 
  11   1   1    19423.90    19269.77    545.12 o 
  13   1   1    18067.95    17828.50    545.58 o 
  15   1   1     9950.65     9759.85    225.46 o 
 -16   2   1     1907.94     2069.67    201.81 o 
 -14   2   1     5236.31     5617.96    594.57 o 
 -12   2   1     2795.97     3287.85    298.57 o 
 -10   2   1     6364.84     6808.16    411.79 o 
  -8   2   1     1599.88     1469.17     66.93 o 
  -6   2   1    17892.51    17840.31    312.76 o 
  -4   2   1    34100.73    34882.80    446.15 o 
  -2   2   1    16355.52    16668.37    125.77 o 
   0   2   1     2422.72     2722.26     72.45 o 
   2   2   1    15390.16    14965.17    368.05 o 
   4   2   1    20965.19    20759.75    507.75 o 
   6   2   1    10716.39    10791.73    840.07 o 
   8   2   1     2864.13     3081.76    253.21 o 
  10   2   1     3750.66     4197.92    381.82 o 
  12   2   1     3312.96     3905.50    369.96 o 
  14   2   1     2801.00     3020.32    252.91 o 
  16   2   1      815.36     1017.71    245.61 o 
 -17   3   1     6116.07     6425.48    819.69 o 
 -15   3   1     4673.30     5335.57    597.65 o 
 -13   3   1    12657.30    13307.33   1107.32 o 
 -11   3   1    18366.09    19057.46   1079.75 o 
  -9   3   1    26167.96    26780.64    848.63 o 
  -7   3   1    18484.33    18735.67    318.92 o 
  -5   3   1    23828.94    23910.51    486.17 o 
  -3   3   1    27569.75    27645.42    281.99 o 
  -1   3   1    87095.92    82030.66   2189.50 o 
   1   3   1    26022.13    25465.79    498.21 o 
   3   3   1    27385.35    27328.09    549.07 o 
   5   3   1    24720.09    24569.27    419.68 o 
   7   3   1    28291.47    28646.88   1040.26 o 
   9   3   1     9129.26     9571.17    517.70 o 
  11   3   1    13088.45    13448.71   1081.62 o 
  13   3   1     6344.57     7360.79   1031.74 o 
  15   3   1     6930.99     7422.05   1003.64 o 
 -16   4   1     4539.46     4947.70    498.13 o 
 -14   4   1     3488.55     3780.55    298.56 o 
 -12   4   1    12870.12    13291.20    437.79 o 
 -10   4   1    13934.72    14023.38    459.53 o 
  -8   4   1    15612.57    16126.95    326.43 o 
  -6   4   1    14333.10    14497.71    279.56 o 
  -4   4   1    39765.03    40077.77    441.85 o 
  -2   4   1    33317.51    33475.38    339.30 o 
   0   4   1    18398.84    18282.40    370.71 o 
   2   4   1     5742.72     5414.60    133.42 o 
   4   4   1    27242.12    27812.00    309.45 o 
   6   4   1    31524.74    32031.31    680.87 o 
   8   4   1    13874.15    14018.87    250.99 o 
  10   4   1     5091.10     5243.08    172.46 o 
  12   4   1     6357.24     6819.38    378.14 o 
  14   4   1     5332.89     5673.50    544.51 o 
 -15   5   1     2637.81     2539.51    113.66 o 
 -13   5   1     3179.65     3245.40    110.10 o 
 -11   5   1     3320.94     3408.53    161.74 o 
  -9   5   1     2924.93     2818.82     97.81 o 
  -7   5   1     5913.78     5896.11    128.92 o 
  -5   5   1     8462.60     8401.57    160.42 o 
  -3   5   1     7290.70     7407.76     83.68 o 
  -1   5   1     2953.70     2974.22     99.20 o 
   1   5   1    11818.29    11731.57    206.60 o 
   3   5   1    11988.35    12142.06    233.25 o 
   5   5   1     4679.31     4662.01    133.88 o 
   7   5   1     1086.07     1162.55     82.18 o 
   9   5   1     3648.22     3792.05     97.76 o 
  11   5   1     4776.65     4759.86    162.95 o 
  13   5   1     2747.81     2799.30    105.27 o 
 -14   6   1     8364.37     7828.87    271.16 o 
 -12   6   1     9141.48     8869.77    200.60 o 
 -10   6   1     6885.47     6783.28    186.79 o 
  -8   6   1    13719.83    13781.34    318.13 o 
  -6   6   1    27009.41    27427.92    679.16 o 
  -4   6   1    25634.67    26165.07    363.22 o 
  -2   6   1    15195.57    15345.07    383.80 o 
   0   6   1    13657.61    13703.50    254.66 o 
   2   6   1    20221.85    19824.49    276.79 o 
   4   6   1    26239.31    26204.97    643.42 o 
   6   6   1    13419.63    13731.05    502.37 o 
   8   6   1     7414.18     7725.58    238.98 o 
  10   6   1    11425.26    11625.17    336.86 o 
  12   6   1     9750.98     9953.47    405.61 o 
 -11   7   1      804.50      913.61     88.84 o 
  -9   7   1      906.77     1123.77    152.77 o 
  -7   7   1      159.15      149.50     71.06 o 
  -5   7   1      579.13      724.53     77.29 o 
  -3   7   1     1181.55     1149.76     83.47 o 
  -1   7   1      817.77      887.39     84.15 o 
   1   7   1       20.94       43.86     80.88 o 
   3   7   1      337.65      523.94     77.65 o 
   5   7   1       83.65      118.66     81.99 o 
   7   7   1      471.90      517.46     79.34 o 
   9   7   1      375.80      412.57     99.66 o 
  -8   8   1     7707.88     7626.00    300.67 o 
  -6   8   1     4850.13     4884.56    110.33 o 
  -4   8   1     8979.74     8956.08    135.60 o 
  -2   8   1    15915.52    15728.37    259.17 o 
   0   8   1     9516.11     9272.08    121.02 o 
   2   8   1     7652.31     7423.82    193.09 o 
   4   8   1     5315.42     5144.59    115.73 o 
   6   8   1     9436.05     9377.89    421.25 o 
   8   8   1     9771.24     9588.25    536.89 o 
  -5   9   1       34.11      132.43     94.81 o 
  -3   9   1     1779.92     1774.30    108.84 o 
  -1   9   1     1699.53     1783.67    104.18 o 
   1   9   1     1102.88     1121.41     99.62 o 
   3   9   1      104.42      157.05     98.79 o 
 -18   0   2    10955.11    10268.78    400.87 o 
 -16   0   2     6715.07     6613.04    187.96 o 
 -14   0   2    21308.11    21596.89    498.05 o 
 -12   0   2    45477.57    42930.19    358.10 o 
 -10   0   2    49611.73    47084.61    315.18 o 
  -8   0   2    63614.32    60364.75    391.42 o 
  -6   0   2    37355.29    34946.39   2917.52 o 
  -4   0   2    43771.13    43593.90   1091.15 o 
  -2   0   2   143359.63   125818.66   3117.67 o 
   0   0   2    94702.19    83420.26   4017.61 o 
   2   0   2    90679.20    85431.93    539.90 o 
   4   0   2    61705.47    59204.83   2090.76 o 
   6   0   2    45305.59    44120.61   2281.18 o 
   8   0   2    23127.70    22591.81   1338.22 o 
  10   0   2    19363.29    18705.30   1271.92 o 
  12   0   2    12779.60    13410.01    730.93 o 
  14   0   2    15605.64    15044.05    639.48 o 
 -17   1   2      823.03      884.44    105.48 o 
 -15   1   2      953.36     1022.36     75.40 o 
 -13   1   2     2361.62     2464.22    165.45 o 
 -11   1   2     8055.17     8430.79    658.84 o 
  -9   1   2     3159.53     3616.96    179.09 o 
  -7   1   2     2138.40     2306.35    101.65 o 
  -5   1   2     8001.75     7831.04    100.32 o 
  -3   1   2     5072.84     5886.36    148.04 o 
  -1   1   2    35124.72    32800.61    578.03 o 
   1   1   2     3063.47     3324.44     93.16 o 
   3   1   2       69.33      239.39     65.97 o 
   5   1   2    11361.94    10973.04    147.98 o 
   7   1   2     6750.60     6939.76    185.16 o 
   9   1   2      889.45      808.70     75.35 o 
  11   1   2     1103.77     1078.59    105.12 o 
  13   1   2     1398.96     1675.45    103.77 o 
  15   1   2      691.79      914.81    135.55 o 
 -18   2   2     5137.51     5497.48    702.16 o 
 -16   2   2    18070.90    18118.14   1538.60 o 
 -14   2   2    21340.13    21540.09   1860.04 o 
 -12   2   2    15639.94    15662.14   1149.98 o 
 -10   2   2    21267.98    21027.21   1152.23 o 
  -8   2   2    56106.45    53113.46   1239.04 o 
  -6   2   2    94751.48    91508.18   2422.33 o 
  -4   2   2    17735.52    17808.96    324.19 o 
  -2   2   2     5015.45     4953.88     83.26 o 
   0   2   2   153998.05   132113.50   3113.41 o 
   2   2   2   129461.82   117515.57   3729.68 o 
   4   2   2    19087.32    18318.39    274.01 o 
   6   2   2    10076.99     9943.84    263.66 o 
   8   2   2    28340.91    27974.41    698.23 o 
  10   2   2    27128.54    27393.63    757.46 o 
  12   2   2    10536.57    10678.66    816.56 o 
  14   2   2     2793.96     3262.73    340.36 o 
 -17   3   2     3803.17     4341.84    584.44 o 
 -15   3   2     9033.83     9742.81    952.31 o 
 -13   3   2     5953.25     6234.34    380.39 o 
 -11   3   2     2373.05     2457.29    152.97 o 
  -9   3   2    17661.96    17716.81    314.47 o 
  -7   3   2    32575.80    33263.16    742.27 o 
  -5   3   2    13170.46    13462.12    204.63 o 
  -3   3   2    10157.01    10255.68    117.68 o 
  -1   3   2    23266.42    22206.71    342.26 o 
   1   3   2    32714.37    30523.79    734.78 o 
   3   3   2    21640.90    21265.15    428.53 o 
   5   3   2     2401.97     2434.85    106.20 o 
   7   3   2     7228.42     7740.87    390.75 o 
   9   3   2    19149.30    19764.28   1533.96 o 
  11   3   2     7006.94     7966.52   1001.10 o 
  13   3   2      928.74      969.79    140.64 o 
 -16   4   2     1950.20     2195.84    252.16 o 
 -14   4   2     5261.97     5444.39    360.68 o 
 -12   4   2    13594.84    13796.15    679.73 o 
 -10   4   2    17323.05    17522.48    536.10 o 
  -8   4   2     6916.27     6987.47    162.31 o 
  -6   4   2     6544.58     6597.68     79.45 o 
  -4   4   2    33710.57    33477.27    205.74 o 
  -2   4   2    29289.71    28840.70    507.42 o 
   0   4   2     7346.77     7419.41    104.83 o 
   2   4   2    10851.80    10971.18    138.87 o 
   4   4   2    22263.99    22185.80    368.95 o 
   6   4   2    14360.91    14117.50    365.79 o 
   8   4   2     8254.30     8514.04    225.66 o 
  10   4   2     1543.16     1673.33     88.44 o 
  12   4   2     3932.01     4374.04    379.75 o 
 -15   5   2     4275.94     4261.70    284.95 o 
 -13   5   2     6019.44     5901.55    214.54 o 
 -11   5   2    26833.01    26581.22   1003.03 o 
  -9   5   2    12806.05    13240.87    328.41 o 
  -7   5   2    12456.20    12843.84    234.67 o 
  -5   5   2    23808.26    24110.36    319.62 o 
  -3   5   2    45198.73    45137.38    578.19 o 
  -1   5   2    19209.72    18534.38    473.44 o 
   1   5   2    18948.20    18579.48    314.25 o 
   3   5   2    10402.58    10191.95    173.41 o 
   5   5   2    25335.63    25295.63    523.45 o 
   7   5   2    17228.63    17490.67    449.76 o 
   9   5   2     8041.93     8197.82    249.90 o 
  11   5   2     4586.44     4593.06    225.89 o 
 -14   6   2     1665.27     1714.48    101.25 o 
 -12   6   2      879.55      900.84     77.53 o 
 -10   6   2       60.48      184.81     81.18 o 
  -8   6   2     1726.99     1701.20     75.96 o 
  -6   6   2     5748.56     5817.71    143.12 o 
  -4   6   2      566.95      607.58     61.90 o 
  -2   6   2      604.50      648.92     62.09 o 
   0   6   2     2640.69     2812.66     91.76 o 
   2   6   2     1995.06     1857.39     69.92 o 
   4   6   2      892.37      956.94     76.21 o 
   6   6   2     1469.28     1495.20     87.37 o 
   8   6   2      343.25      407.74     90.37 o 
  10   6   2     1450.95     1571.02    100.70 o 
 -11   7   2     3366.15     3258.29    197.45 o 
  -9   7   2    10637.68    10682.19    371.74 o 
  -7   7   2    18217.79    19273.62    496.27 o 
  -5   7   2    18718.64    19272.62    449.81 o 
  -3   7   2    11286.59    11314.26    318.05 o 
  -1   7   2    14766.33    14719.17    188.41 o 
   1   7   2    12869.91    12675.41    294.34 o 
   3   7   2    15427.29    15358.22    441.13 o 
   5   7   2     6986.74     6760.57    188.34 o 
   7   7   2     9315.06     9231.62    199.57 o 
   9   7   2     9674.00    10077.89    577.51 o 
 -10   8   2       22.69        3.44    120.85 o 
  -8   8   2      236.76      287.37     94.54 o 
  -6   8   2      849.36     1101.65     97.79 o 
  -4   8   2        8.07      127.58     82.08 o 
  -2   8   2       23.28       92.87     90.33 o 
   0   8   2     1051.27      945.75     85.09 o 
   2   8   2      844.06      861.76     75.37 o 
   4   8   2        6.79       14.22     83.50 o 
   6   8   2       13.23       12.89     95.84 o 
  -5   9   2     7042.67     6702.82    231.47 o 
  -3   9   2     5819.36     5425.16    260.25 o 
  -1   9   2     5865.52     5345.30    160.89 o 
   1   9   2     3848.79     3513.50    135.79 o 
   3   9   2     3864.54     3550.33    106.82 o 
 -19   1   3     7186.47     6791.55    330.59 o 
 -17   1   3    12886.86    12269.38    636.32 o 
 -15   1   3    23396.14    22893.61   1333.84 o 
 -13   1   3    27350.54    26982.01   1519.78 o 
 -11   1   3    41462.70    40536.09   1719.16 o 
  -9   1   3    44666.54    42984.65   1083.94 o 
  -7   1   3    67163.16    63583.39   1011.29 o 
  -5   1   3    63933.37    61318.02   1180.91 o 
  -3   1   3    69538.91    67156.73    811.41 o 
  -1   1   3    56735.44    53878.55    523.43 o 
   1   1   3    74879.32    72313.35   1579.97 o 
   3   1   3    55832.42    55351.80   1542.70 o 
   5   1   3    42192.91    40981.30    858.48 o 
   7   1   3    26948.62    27225.20    775.35 o 
   9   1   3    14893.41    14879.10    422.97 o 
  11   1   3    11021.39    11086.03    614.97 o 
  13   1   3    10176.09    10267.04    280.95 o 
 -18   2   3     2429.14     2916.53    330.86 o 
 -16   2   3     5442.14     5920.51    501.68 o 
 -14   2   3     1542.78     1853.93    196.61 o 
 -12   2   3     5649.13     6162.26    384.07 o 
 -10   2   3     7083.06     7024.38    274.87 o 
  -8   2   3     9356.65     9050.04    182.98 o 
  -6   2   3     5344.83     5465.50     74.41 o 
  -4   2   3    29960.88    30907.66    573.22 o 
  -2   2   3     9732.24    10136.82     89.05 o 
   0   2   3    16641.08    16495.01    346.07 o 
   2   2   3      917.93      872.74     62.81 o 
   4   2   3     6560.81     6973.13     96.31 o 
   6   2   3     6699.60     6600.45    136.39 o 
   8   2   3     9152.97     9123.26     98.90 o 
  10   2   3      676.52      798.27     86.43 o 
  12   2   3     1785.25     1933.22    102.10 o 
  14   2   3     1359.21     1526.77    202.48 o 
 -17   3   3     5161.88     5617.79    590.97 o 
 -15   3   3     9635.05    10017.23    727.93 o 
 -13   3   3    22849.18    23028.01   1475.21 o 
 -11   3   3    16529.60    16397.96    616.66 o 
  -9   3   3    27847.91    27921.79    820.04 o 
  -7   3   3    23353.33    23280.94    575.96 o 
  -5   3   3    30830.94    31818.37    536.15 o 
  -3   3   3    36005.66    35747.50    617.50 o 
  -1   3   3    38015.21    36589.71    599.12 o 
   1   3   3    17530.04    16496.77    269.53 o 
   3   3   3    38029.48    37625.27    524.37 o 
   5   3   3    28039.67    28486.47   1017.12 o 
   7   3   3     9249.04     9401.23    904.82 o 
   9   3   3     6266.62     6958.86    626.96 o 
  11   3   3     8305.10     9181.17    968.26 o 
  13   3   3     6233.40     6696.41    809.04 o 
 -16   4   3     4726.57     4936.85    418.01 o 
 -14   4   3    13527.82    13700.63    783.14 o 
 -12   4   3    12967.48    12915.16    595.02 o 
 -10   4   3    13801.84    13987.64    530.90 o 
  -8   4   3     9980.85    10165.81    381.90 o 
  -6   4   3    26139.43    26760.80    217.89 o 
  -4   4   3    35003.35    34387.61    723.95 o 
  -2   4   3    46757.39    45170.80    706.38 o 
   0   4   3     6495.62     6183.40    173.88 o 
   2   4   3     9248.37     9036.60    175.55 o 
   4   4   3    21190.36    21224.48    589.71 o 
   6   4   3    22799.60    22890.96    564.64 o 
   8   4   3     4152.85     4479.85    165.14 o 
  10   4   3     5752.36     6150.47    286.63 o 
  12   4   3     5089.78     5739.70    435.59 o 
 -15   5   3     2099.98     2160.25    138.32 o 
 -13   5   3      602.25      690.83    147.90 o 
 -11   5   3     5512.22     5190.37    264.53 o 
  -9   5   3    12612.33    12723.20    449.78 o 
  -7   5   3     7562.55     8266.29    192.28 o 
  -5   5   3      818.26      890.19     67.34 o 
  -3   5   3     3492.86     3471.32     90.16 o 
  -1   5   3    15709.09    15243.54    249.58 o 
   1   5   3    12729.30    12433.55    250.87 o 
   3   5   3     2211.05     2309.55     82.24 o 
   5   5   3     1843.19     1792.15     77.76 o 
   7   5   3     4411.25     4726.91    166.05 o 
   9   5   3     4103.52     4287.10    202.22 o 
  11   5   3     1408.31     1427.30    107.85 o 
 -14   6   3     6579.13     6208.41    195.06 o 
 -12   6   3     5385.92     5209.29    179.68 o 
 -10   6   3    16998.12    17080.27    529.62 o 
  -8   6   3    25491.98    26179.64    773.25 o 
  -6   6   3    14662.69    14652.80    453.53 o 
  -4   6   3    13663.08    14004.77    241.18 o 
  -2   6   3    27283.34    26804.85    526.30 o 
   0   6   3    25029.52    23903.39    495.33 o 
   2   6   3    12374.69    12257.14    191.37 o 
   4   6   3     7636.75     7829.22    179.83 o 
   6   6   3    11897.89    12372.54    240.45 o 
   8   6   3    12524.94    12664.10    387.08 o 
  10   6   3     7360.27     7013.18    266.31 o 
 -13   7   3      116.79      145.43     98.70 o 
 -11   7   3      772.59      801.23     86.25 o 
  -9   7   3       99.55      304.36     86.45 o 
  -7   7   3      146.70      211.85     75.97 o 
  -5   7   3      731.52      885.47     78.36 o 
  -3   7   3      746.26      763.54     73.32 o 
  -1   7   3      186.01      302.14     76.81 o 
   1   7   3        3.71      -47.92     77.86 o 
   3   7   3      260.99      242.69     68.32 o 
   5   7   3      247.37      405.40     89.44 o 
   7   7   3       12.29      140.27     87.28 o 
 -10   8   3     5685.57     5522.47    376.66 o 
  -8   8   3     5565.58     5466.78    362.82 o 
  -6   8   3     9401.13     9412.25    463.73 o 
  -4   8   3    16824.43    16592.64    602.79 o 
  -2   8   3     7585.66     7374.34    155.70 o 
   0   8   3     7286.06     6618.46    236.20 o 
   2   8   3     6495.56     6004.16    213.94 o 
   4   8   3     9258.78     9163.07    317.94 o 
   6   8   3     5480.28     5260.21    187.21 o 
  -5   9   3     1980.18     1974.03    111.78 o 
  -3   9   3     1321.38     1323.27    106.18 o 
  -1   9   3       50.56      108.60     97.83 o 
   1   9   3      636.57      564.65     88.98 o 
 -18   0   4     7942.04     7493.30    161.37 o 
 -16   0   4    15008.67    15406.20    598.24 o 
 -14   0   4    50170.47    47225.63   2778.95 o 
 -12   0   4    36933.18    35611.97   2277.62 o 
 -10   0   4    39274.40    39792.41   1932.35 o 
  -8   0   4    37478.67    36158.98    986.60 o 
  -6   0   4   169016.92   161375.63   2819.39 o 
  -4   0   4    63884.81    64804.48    538.53 o 
  -2   0   4    14614.12    13979.39    153.86 o 
   0   0   4    35059.49    33390.41    248.31 o 
   2   0   4   150830.81   137918.56   5947.80 o 
   4   0   4    52767.26    49902.36   2483.48 o 
   6   0   4    12196.17    12174.51    626.03 o 
   8   0   4     7484.79     7449.22    115.09 o 
  10   0   4    27009.37    27967.51   1166.70 o 
  12   0   4    13113.15    13623.27    507.52 o 
 -19   1   4      175.07      209.30     69.29 o 
 -17   1   4       54.22      186.73     70.00 o 
 -15   1   4     4609.09     4670.01    262.55 o 
 -13   1   4     5291.60     5681.00    222.26 o 
 -11   1   4      210.61      324.41     45.45 o 
  -9   1   4      577.78      695.40     54.54 o 
  -7   1   4    11638.15    12043.19    133.58 o 
  -5   1   4     2333.59     2499.69     42.29 o 
  -3   1   4     7221.00     7576.45     82.25 o 
  -1   1   4      451.80      516.43     47.02 o 
   1   1   4     3011.46     2952.28     74.71 o 
   3   1   4    13574.24    13554.03    376.54 o 
   5   1   4      762.68      688.69     86.76 o 
   7   1   4     1532.59     1800.42    151.36 o 
   9   1   4     3487.37     3686.69    163.65 o 
  11   1   4     2137.93     2403.43     85.11 o 
  13   1   4      221.59      300.98     88.44 o 
 -18   2   4    15879.08    15090.22   1048.16 o 
 -16   2   4    11726.52    11717.92    981.98 o 
 -14   2   4    10189.34    10190.93    604.74 o 
 -12   2   4    33527.72    32493.20   1809.36 o 
 -10   2   4    54342.85    53394.41    848.67 o 
  -8   2   4    57180.80    58093.77    282.69 o 
  -6   2   4    20156.98    20551.83    254.38 o 
  -4   2   4    43237.98    43056.24    593.05 o 
  -2   2   4    60304.50    56938.52   1030.32 o 
   0   2   4    54135.77    52784.72    802.74 o 
   2   2   4    29296.29    29464.16    553.04 o 
   4   2   4    26994.86    27180.56    524.15 o 
   6   2   4    22226.82    22354.09    603.51 o 
   8   2   4    20882.23    21100.08    657.00 o 
  10   2   4     6382.46     6402.00    174.57 o 
  12   2   4     3735.36     3852.21    149.05 o 
 -19   3   4     6788.52     7259.87    857.33 o 
 -17   3   4    12118.61    12202.20   1210.51 o 
 -15   3   4     2628.25     2956.56    196.78 o 
 -13   3   4     1592.69     1702.71     92.25 o 
 -11   3   4    21646.15    21197.26    578.61 o 
  -9   3   4    32283.84    33107.70    342.16 o 
  -7   3   4     8174.09     8704.44     83.42 o 
  -5   3   4     3801.97     3731.86     61.51 o 
  -3   3   4    21632.87    21998.80    243.66 o 
  -1   3   4    47257.23    45953.30    776.28 o 
   1   3   4    16428.05    16449.79    401.98 o 
   3   3   4     1307.92     1716.25    248.93 o 
   5   3   4     7782.68     8154.78    389.82 o 
   7   3   4    14357.88    15066.08   1058.92 o 
   9   3   4     5181.22     5633.56    529.32 o 
  11   3   4     1741.69     2033.81    143.70 o 
 -18   4   4     1623.05     1858.33    197.77 o 
 -16   4   4     5328.47     5634.10    382.22 o 
 -14   4   4    10299.79    10468.49    426.49 o 
 -12   4   4    18530.16    18489.59    631.05 o 
 -10   4   4     4389.38     4573.97    106.44 o 
  -8   4   4     7719.34     8020.62    126.95 o 
  -6   4   4    36309.30    36145.94    856.34 o 
  -4   4   4    29266.03    29725.76    432.87 o 
  -2   4   4     1433.23     1414.09     56.94 o 
   0   4   4    14086.45    14073.27    239.09 o 
   2   4   4    21238.49    20667.75    297.94 o 
   4   4   4    14056.53    13642.95    365.81 o 
   6   4   4     4594.37     4643.99    106.72 o 
   8   4   4     3036.71     3350.64    196.96 o 
  10   4   4     4183.53     4566.66    235.75 o 
 -17   5   4     5945.77     5942.50    446.42 o 
 -15   5   4    10541.70    10550.35    548.77 o 
 -13   5   4    17748.54    17856.12    704.50 o 
 -11   5   4    10987.27    10990.31    269.11 o 
  -9   5   4    10919.81    11092.91    209.38 o 
  -7   5   4    23039.09    24251.05    197.64 o 
  -5   5   4    36363.37    36621.02    235.92 o 
  -3   5   4    18230.92    17562.49    309.62 o 
  -1   5   4    15574.67    14901.39    383.90 o 
   1   5   4    19663.53    19311.77    542.70 o 
   3   5   4    22593.54    22650.98    502.00 o 
   5   5   4     6340.42     6262.48    205.05 o 
   7   5   4     6720.27     6738.98    353.49 o 
   9   5   4     7917.76     7986.31    289.26 o 
 -14   6   4     1089.07     1043.15     98.73 o 
 -12   6   4      145.03      231.69     78.59 o 
 -10   6   4     3887.15     4004.27    160.94 o 
  -8   6   4     2135.69     2214.31     72.70 o 
  -6   6   4      151.89      197.71     83.35 o 
  -4   6   4      705.71      744.56     71.20 o 
  -2   6   4     9473.16     9181.19    198.32 o 
   0   6   4      251.37      318.55     63.81 o 
   2   6   4      211.07      214.75     65.50 o 
   4   6   4      904.87     1061.45     80.31 o 
   6   6   4     2074.02     2167.68     86.24 o 
   8   6   4      885.39     1025.73    104.35 o 
 -13   7   4     6471.18     6483.24    161.34 o 
 -11   7   4    11351.46    11813.52    198.52 o 
  -9   7   4    11649.21    11983.28    185.72 o 
  -7   7   4    11527.81    11985.88    369.30 o 
  -5   7   4    13006.81    12867.17    339.37 o 
  -3   7   4    18900.80    18069.51    533.96 o 
  -1   7   4    15529.24    15288.52    349.34 o 
   1   7   4     9883.83     9429.02    290.93 o 
   3   7   4     5510.50     5537.83    106.77 o 
   5   7   4     9701.39     9423.33    105.21 o 
   7   7   4     7422.57     7082.88    215.25 o 
 -10   8   4      561.59      581.14    126.05 o 
  -8   8   4      446.49      550.94    103.90 o 
  -6   8   4       12.84      144.95    106.66 o 
  -4   8   4       17.44      117.10     85.74 o 
  -2   8   4      712.43      826.99     90.86 o 
   0   8   4      105.43      279.43     78.19 o 
   2   8   4      146.62      198.94     74.21 o 
   4   8   4      119.96      213.44     83.67 o 
  -5   9   4     6804.03     6764.25    329.45 o 
  -3   9   4     7331.62     6419.35    329.73 o 
  -1   9   4     3509.12     2932.39    204.13 o 
 -19   1   5    11259.49    10893.88    561.84 o 
 -17   1   5    14113.11    13942.11    541.93 o 
 -15   1   5    19914.84    20351.16    733.82 o 
 -13   1   5    45818.43    45113.29   1424.32 o 
 -11   1   5    42563.79    43057.88    834.39 o 
  -9   1   5    42856.06    43363.24    564.77 o 
  -7   1   5    59394.62    60220.62    745.00 o 
  -5   1   5    87210.27    85534.55    668.35 o 
  -3   1   5    44611.05    42589.41    416.85 o 
  -1   1   5    50684.97    49573.09    478.24 o 
   1   1   5    27353.91    26603.21    330.24 o 
   3   1   5    37526.59    36904.98    977.28 o 
   5   1   5    32715.54    32215.97    880.19 o 
   7   1   5    21947.13    22301.86    519.59 o 
   9   1   5     6377.28     6291.82    173.95 o 
  11   1   5     6127.01     5868.55    178.29 o 
 -20   2   5     1974.79     2073.96    229.64 o 
 -18   2   5     2723.13     2972.71    253.09 o 
 -16   2   5     3327.36     3527.65    286.85 o 
 -14   2   5     4018.42     4073.12    128.22 o 
 -12   2   5    10500.76    10889.53    141.13 o 
 -10   2   5     4790.18     4816.28    104.43 o 
  -8   2   5     5278.26     5303.95     58.80 o 
  -6   2   5     9453.65    10350.15    110.35 o 
  -4   2   5    15107.84    15348.32    123.33 o 
  -2   2   5    13174.12    13530.55    159.28 o 
   0   2   5    11447.72    11540.53    187.40 o 
   2   2   5     1236.19     1306.85     77.49 o 
   4   2   5     2515.78     2525.73     78.77 o 
   6   2   5     8719.95     8740.40    216.23 o 
   8   2   5     2284.34     2492.05    122.72 o 
  10   2   5      559.25      677.64     80.74 o 
  12   2   5     1085.45      994.67     96.58 o 
 -19   3   5     5666.19     5478.72    411.84 o 
 -17   3   5     8180.91     8823.04    651.46 o 
 -15   3   5    21241.78    20940.96    763.92 o 
 -13   3   5    10383.19    10162.61    260.80 o 
 -11   3   5    18222.28    18574.70    207.53 o 
  -9   3   5    31783.24    33153.25    291.69 o 
  -7   3   5    48804.24    50070.40    628.72 o 
  -5   3   5    15497.43    15330.37    219.31 o 
  -3   3   5    27511.10    27505.39    251.84 o 
  -1   3   5    14793.85    14347.30    214.29 o 
   1   3   5    33952.14    33399.00    635.44 o 
   3   3   5    18318.30    18928.78    227.54 o 
   5   3   5    12920.85    13053.75    269.02 o 
   7   3   5     5633.16     5733.51    138.30 o 
   9   3   5     9634.17    10383.24    795.97 o 
  11   3   5     3423.71     3877.69    307.75 o 
 -18   4   5     5127.02     5282.39    329.65 o 
 -16   4   5    14944.75    15210.16    702.39 o 
 -14   4   5    17126.27    17261.93    462.51 o 
 -12   4   5     5187.61     5299.31    126.72 o 
 -10   4   5    12641.78    13581.95    266.76 o 
  -8   4   5    26396.70    27165.25    270.07 o 
  -6   4   5    23135.72    22943.00    166.62 o 
  -4   4   5    17261.93    17372.95    329.19 o 
  -2   4   5    21217.41    21173.34    391.55 o 
   0   4   5    19764.18    19303.14    285.53 o 
   2   4   5    14938.11    14660.74    245.18 o 
   4   4   5     7183.69     7334.41    135.12 o 
   6   4   5     5011.95     5147.63    120.16 o 
   8   4   5     8218.76     8593.14    422.64 o 
  10   4   5     5112.98     5160.52    358.07 o 
 -17   5   5     2433.13     2256.47    148.17 o 
 -15   5   5      882.85      842.81     90.64 o 
 -13   5   5     3447.45     3455.49     85.19 o 
 -11   5   5     7853.47     8152.22    179.26 o 
  -9   5   5     9797.00    10342.61    197.92 o 
  -7   5   5     2565.35     2547.51     73.28 o 
  -5   5   5     3862.59     4001.39    102.04 o 
  -3   5   5     6772.15     6723.44    119.23 o 
  -1   5   5     8784.71     8811.04    119.28 o 
   1   5   5     2591.04     2637.45    135.92 o 
   3   5   5     2982.87     3025.50    105.15 o 
   5   5   5     3957.21     4090.86    126.78 o 
   7   5   5     3542.99     3594.59     96.28 o 
   9   5   5      649.26      703.35     90.07 o 
 -16   6   5     7499.48     7289.71    343.23 o 
 -14   6   5     9704.70     9445.00    128.15 o 
 -12   6   5    14499.46    15061.89    270.44 o 
 -10   6   5    16988.76    18103.56    255.84 o 
  -8   6   5    12796.80    13307.73    163.21 o 
  -6   6   5    11778.90    11946.71    109.32 o 
  -4   6   5    21706.17    21421.60    449.15 o 
  -2   6   5    27055.60    26083.58    494.04 o 
   0   6   5    13424.99    13084.95    295.84 o 
   2   6   5     6459.30     6383.54    182.72 o 
   4   6   5     9343.61     9487.73    327.83 o 
   6   6   5    10259.48    10256.64    303.37 o 
   8   6   5     5551.81     5544.40    120.24 o 
 -13   7   5        3.20      118.19     92.76 o 
 -11   7   5      289.60      362.73     97.96 o 
  -9   7   5      379.23      350.00     87.63 o 
  -7   7   5     1351.96     1590.79     76.70 o 
  -5   7   5       31.94      200.65     85.28 o 
  -3   7   5     1590.68     1794.06     80.13 o 
  -1   7   5      539.30      590.33     86.88 o 
   1   7   5     1298.55     1402.21     96.23 o 
   3   7   5       25.92      115.59     92.62 o 
   5   7   5      337.99      372.93     89.36 o 
 -10   8   5     4579.76     4695.95    143.45 o 
  -8   8   5    11778.23    12263.32    507.20 o 
  -6   8   5    12728.32    12758.29    387.45 o 
  -4   8   5     5139.30     5063.18    108.71 o 
  -2   8   5     5275.69     5156.71    114.89 o 
   0   8   5    12441.20    11832.00    349.28 o 
   2   8   5     8591.97     8088.90    182.66 o 
  -5   9   5     1270.33     1499.33    172.00 o 
 -20   0   6    12573.29    11145.27    559.22 o 
 -18   0   6    25398.06    24934.62   1347.86 o 
 -16   0   6    32438.02    32406.07   1961.14 o 
 -14   0   6    16515.08    16656.99    763.58 o 
 -12   0   6    24890.70    24434.78   1121.33 o 
 -10   0   6    80492.29    80179.70    641.51 o 
  -8   0   6   115495.30   111712.59   2726.59 o 
  -6   0   6    22009.27    21259.22    179.62 o 
  -4   0   6    39747.31    38690.45    621.63 o 
  -2   0   6    48074.31    45052.64    758.89 o 
   0   0   6    52649.05    51272.72    525.65 o 
   2   0   6    35861.22    34514.01    412.96 o 
   4   0   6    23597.55    23832.37    989.38 o 
   6   0   6     8937.96     8756.31    225.64 o 
   8   0   6    21633.12    21554.60    592.65 o 
  10   0   6     8626.39     8429.21    411.11 o 
 -19   1   6      323.29      355.49     60.09 o 
 -17   1   6     6314.02     6652.22    310.37 o 
 -15   1   6     4353.00     4801.78    172.82 o 
 -13   1   6     3348.44     3599.71     73.56 o 
 -11   1   6     2247.88     2328.55     46.03 o 
  -9   1   6    13726.84    14219.59     92.98 o 
  -7   1   6     7465.20     7899.71     83.68 o 
  -5   1   6     1277.65     1501.24     41.05 o 
  -3   1   6      178.99      218.63     43.12 o 
  -1   1   6     5727.34     5460.90     63.92 o 
   1   1   6    14139.30    14812.08    241.71 o 
   3   1   6      185.32      156.13     70.34 o 
   5   1   6      192.27      258.77     69.59 o 
   7   1   6     2037.05     2143.12    112.32 o 
   9   1   6     2502.66     2475.98     84.41 o 
  11   1   6       33.89      101.45    110.80 o 
 -20   2   6    15737.69    15045.29   1123.07 o 
 -18   2   6    12175.80    11766.98    778.14 o 
 -16   2   6     7697.22     7768.04    322.88 o 
 -14   2   6    21843.92    21593.76    384.95 o 
 -12   2   6    55686.20    55178.39    595.67 o 
 -10   2   6    40775.08    41840.71    431.34 o 
  -8   2   6    12229.08    12139.90    139.48 o 
  -6   2   6    56563.31    56960.69    444.28 o 
  -4   2   6    71982.62    70151.99    868.87 o 
  -2   2   6    24217.53    24305.66    266.90 o 
   0   2   6    10323.45    10605.35    128.68 o 
   2   2   6    28312.19    28637.32    606.42 o 
   4   2   6    32491.95    32349.26    657.98 o 
   6   2   6    16580.21    16820.95    367.19 o 
   8   2   6     2235.41     2278.81     85.52 o 
  10   2   6     5012.55     4991.35    180.44 o 
 -19   3   6     6392.02     6515.91    407.44 o 
 -17   3   6     3395.61     3515.47    174.85 o 
 -15   3   6     6809.53     6634.97    150.32 o 
 -13   3   6    15969.13    16105.91    260.98 o 
 -11   3   6    12934.94    13081.61    241.15 o 
  -9   3   6     9889.19    10579.78    158.54 o 
  -7   3   6    10433.17    10693.76    111.74 o 
  -5   3   6    15725.22    15927.72    246.31 o 
  -3   3   6    22741.38    22743.78    399.21 o 
  -1   3   6     8045.77     8178.36    135.74 o 
   1   3   6     6047.62     6219.37     77.52 o 
   3   3   6    14759.59    15134.32    302.21 o 
   5   3   6     6551.93     6711.69     88.08 o 
   7   3   6     1005.02     1066.98    101.04 o 
   9   3   6     2397.33     2484.27    246.45 o 
 -18   4   6     7985.62     7853.23    406.07 o 
 -16   4   6     7581.90     7619.56    225.02 o 
 -14   4   6     7441.62     7634.09    133.48 o 
 -12   4   6     5614.31     5989.53     84.74 o 
 -10   4   6    14629.26    14871.36    139.64 o 
  -8   4   6    24920.98    25000.82    367.60 o 
  -6   4   6    13293.26    13757.32    310.97 o 
  -4   4   6     4301.58     4262.67    104.55 o 
  -2   4   6    17555.43    17534.38    196.15 o 
   0   4   6    14720.47    14425.77    231.07 o 
   2   4   6     7249.81     7412.92    117.41 o 
   4   4   6     3404.26     3631.14     97.84 o 
   6   4   6     5767.14     6074.02    101.11 o 
   8   4   6     4925.88     5106.51    307.34 o 
 -17   5   6    17563.54    17014.74    487.88 o 
 -15   5   6    10636.06    10803.12    322.70 o 
 -13   5   6     9388.96     9917.80    132.08 o 
 -11   5   6    11854.05    12035.59    224.41 o 
  -9   5   6    25280.86    25462.49    310.49 o 
  -7   5   6    21665.96    21887.57    274.46 o 
  -5   5   6    14054.57    14190.35    370.31 o 
  -3   5   6     8216.03     8308.98    236.57 o 
  -1   5   6    31684.62    31246.72    569.66 o 
   1   5   6    19490.94    19236.88    310.60 o 
   3   5   6     4468.23     4613.42     90.05 o 
   5   5   6     4326.55     4194.40    111.82 o 
   7   5   6     8184.34     8026.42    220.78 o 
 -16   6   6      639.69      629.22    108.97 o 
 -14   6   6      847.15      849.25     95.47 o 
 -12   6   6     3136.78     3278.46     87.53 o 
 -10   6   6     1002.89     1154.87     75.64 o 
  -8   6   6       76.74      256.02     81.77 o 
  -6   6   6     1224.72     1405.84     70.70 o 
  -4   6   6     7654.27     7503.50    220.37 o 
  -2   6   6      292.67      290.29     79.43 o 
   0   6   6      137.82      247.68     73.41 o 
   2   6   6      735.36      961.65     97.67 o 
   4   6   6     2372.89     2518.25    119.16 o 
   6   6   6      369.29      487.78    107.81 o 
 -13   7   6    12044.22    12433.08    238.37 o 
 -11   7   6    12862.66    13252.05    274.45 o 
  -9   7   6     7021.22     7008.36    168.42 o 
  -7   7   6     8730.63     8929.46    151.66 o 
  -5   7   6    13923.17    13794.02    362.31 o 
  -3   7   6    20921.61    19835.21    447.88 o 
  -1   7   6     6930.18     6891.02    139.83 o 
   1   7   6     5846.56     5732.47    122.77 o 
   3   7   6     9218.35     9093.27    106.16 o 
   5   7   6     6020.96     5732.42    123.33 o 
 -10   8   6      307.39      486.00     98.61 o 
  -8   8   6        8.91      102.79     93.53 o 
  -6   8   6      216.89      249.95     99.81 o 
  -4   8   6      687.16      714.12     92.06 o 
  -2   8   6       10.42      113.87     82.22 o 
   0   8   6       46.99      201.18     99.29 o 
   2   8   6      117.21      157.11    139.93 o 
 -21   1   7    15065.38    14340.12    743.08 o 
 -19   1   7    16144.65    15856.11    606.88 o 
 -17   1   7    14888.22    15369.22    487.32 o 
 -15   1   7    24988.28    25161.94    562.32 o 
 -13   1   7    44459.06    44498.69    844.30 o 
 -11   1   7    36476.63    36840.09    424.62 o 
  -9   1   7    33255.41    33498.05    177.77 o 
  -7   1   7    56464.85    57962.27    482.36 o 
  -5   1   7    61808.45    61865.37    577.63 o 
  -3   1   7    42154.20    41277.84    271.26 o 
  -1   1   7    27008.00    26911.33    297.86 o 
   1   1   7    20433.16    20243.70    229.40 o 
   3   1   7    19442.48    19231.03    366.92 o 
   5   1   7    19790.07    19195.34    493.34 o 
   7   1   7    10323.10    10303.03    159.36 o 
   9   1   7     5663.49     5533.81    100.84 o 
 -20   2   7     1189.30     1207.78     89.65 o 
 -18   2   7     1775.35     1868.63     90.43 o 
 -16   2   7     2963.17     3027.39     91.96 o 
 -14   2   7    15880.07    15957.77    170.79 o 
 -12   2   7     4639.70     4849.23     84.11 o 
 -10   2   7     1930.31     2129.64     42.57 o 
  -8   2   7     4192.25     4203.80     53.19 o 
  -6   2   7    21270.00    21432.92    138.74 o 
  -4   2   7     3753.13     3930.00     70.11 o 
  -2   2   7     8259.82     8621.16    111.26 o 
   0   2   7     3515.84     3597.98     71.38 o 
   2   2   7     5235.33     5219.58     87.96 o 
   4   2   7     2330.61     2459.20    124.50 o 
   6   2   7     2335.86     2474.46     97.03 o 
   8   2   7      503.08      497.36     77.36 o 
 -19   3   7    10545.79    10211.65    541.65 o 
 -17   3   7    12870.80    12369.19    438.08 o 
 -15   3   7    11465.43    11268.50    316.28 o 
 -13   3   7    11097.94    11144.17    162.77 o 
 -11   3   7    26603.37    27141.24    286.23 o 
  -9   3   7    30877.79    31718.10    588.28 o 
  -7   3   7    20701.28    21402.06    283.12 o 
  -5   3   7    21535.15    22101.94    295.14 o 
  -3   3   7    20983.95    21116.57    238.16 o 
  -1   3   7    18049.24    18291.61    278.98 o 
   1   3   7    12798.68    12874.24    293.16 o 
   3   3   7     9342.30     9638.88     96.68 o 
   5   3   7     6208.89     6558.38    175.86 o 
   7   3   7     9112.37     9357.54    280.81 o 
   9   3   7     3720.13     3665.97    123.64 o 
 -18   4   7     6355.88     6366.68    303.36 o 
 -16   4   7    13287.39    13161.20    247.49 o 
 -14   4   7     9527.36     9759.45    203.74 o 
 -12   4   7    16392.34    17229.98    283.37 o 
 -10   4   7    14946.39    15013.80    129.91 o 
  -8   4   7    17388.83    17579.27    424.54 o 
  -6   4   7     9251.51     9303.34    172.15 o 
  -4   4   7    20263.23    20687.68    352.52 o 
  -2   4   7    14911.03    15132.54    272.23 o 
   0   4   7    17947.38    17890.39    302.84 o 
   2   4   7     5864.66     5916.86    152.96 o 
   4   4   7     4213.58     4117.15    116.91 o 
   6   4   7     4756.15     4967.07    117.75 o 
   8   4   7     5893.30     5839.23    257.63 o 
 -17   5   7     2567.38     2676.40    144.98 o 
 -15   5   7     5347.30     5442.12     80.47 o 
 -13   5   7     4761.81     4874.84     71.01 o 
 -11   5   7     1467.01     1635.14     63.06 o 
  -9   5   7     4026.83     4071.06     73.67 o 
  -7   5   7    12111.27    12399.27    209.85 o 
  -5   5   7     6880.30     7209.32    194.17 o 
  -3   5   7     1159.17     1204.09     66.92 o 
  -1   5   7     1727.58     1731.30     97.49 o 
   1   5   7     5676.72     5652.19     99.18 o 
   3   5   7     4385.02     4520.19    114.27 o 
   5   5   7     1326.36     1342.72     89.54 o 
   7   5   7      360.41      634.44     87.53 o 
 -16   6   7    11968.22    12252.28    368.23 o 
 -14   6   7    19128.76    19243.72    285.46 o 
 -12   6   7    12005.82    12364.25    107.40 o 
 -10   6   7     7259.03     7569.89    120.48 o 
  -8   6   7    13274.85    13575.58    134.94 o 
  -6   6   7    21626.98    21760.49    513.52 o 
  -4   6   7    15829.28    15969.58    388.02 o 
  -2   6   7     7173.05     7006.16    225.64 o 
   0   6   7    10009.65    10081.46    201.63 o 
   2   6   7    13689.84    13447.15    272.20 o 
   4   6   7     6427.23     6458.38    224.55 o 
 -13   7   7       74.31      155.26     83.44 o 
 -11   7   7      147.84      324.57     73.72 o 
  -9   7   7      976.01     1153.70     99.35 o 
  -7   7   7       70.94      201.43     85.02 o 
  -5   7   7      699.66      794.59     74.99 o 
  -3   7   7       58.13       98.79     76.77 o 
  -1   7   7     1219.24     1178.32     79.69 o 
   1   7   7       51.41      199.66     78.90 o 
   3   7   7      281.08      447.29    183.16 o 
 -10   8   7    10006.73     9673.83    111.00 o 
  -8   8   7     7662.63     7543.99    380.83 o 
  -6   8   7     5670.43     5408.30    123.92 o 
  -4   8   7     3313.97     3028.11    132.76 o 
  -2   8   7    11254.93    10430.81    257.77 o 
   0   8   7     7857.11     7186.98    187.50 o 
 -20   0   8    25307.50    24565.68   1649.25 o 
 -18   0   8    32757.62    32982.14   1657.93 o 
 -16   0   8    21238.91    21948.99   1238.74 o 
 -14   0   8     6402.93     6598.73     88.97 o 
 -12   0   8    58260.92    56916.30    383.17 o 
 -10   0   8    89909.60    87932.25    946.95 o 
  -8   0   8    29848.12    30700.99    493.25 o 
  -6   0   8    19189.27    19189.03    369.62 o 
  -4   0   8    67383.35    63850.39    392.23 o 
  -2   0   8    37300.10    37383.00    228.97 o 
   0   0   8    18111.05    18295.13    155.26 o 
   2   0   8     9637.64     9475.78    111.81 o 
   4   0   8    16902.47    16257.75    515.39 o 
   6   0   8    18641.63    18274.64    754.47 o 
   8   0   8     5313.74     5083.76    149.15 o 
 -21   1   8     1010.83     1029.62     69.32 o 
 -19   1   8     3253.65     3484.53     96.61 o 
 -17   1   8     1010.94     1265.61     60.94 o 
 -15   1   8      363.84      521.35     58.90 o 
 -13   1   8     3385.13     3488.30     47.73 o 
 -11   1   8     6882.41     6923.59     55.31 o 
  -9   1   8     3574.12     3854.89     41.68 o 
  -7   1   8      820.60      940.40     37.99 o 
  -5   1   8     1909.33     2061.97     46.95 o 
  -3   1   8     5832.89     5786.15     61.35 o 
  -1   1   8     3047.30     3220.66     64.36 o 
   1   1   8      354.88      279.68     67.16 o 
   3   1   8     1208.20     1238.79     68.96 o 
   5   1   8     1313.23     1360.72     92.14 o 
   7   1   8      854.84      830.19     79.48 o 
 -20   2   8     7999.62     7870.94    375.35 o 
 -18   2   8    17462.97    17400.07    497.85 o 
 -16   2   8    25669.57    25669.95    458.22 o 
 -14   2   8    27270.01    27753.03    308.84 o 
 -12   2   8    10646.04    10831.98    139.25 o 
 -10   2   8    27684.40    27970.75    305.08 o 
  -8   2   8    64754.20    64929.52    572.83 o 
  -6   2   8    39157.09    39065.45    560.01 o 
  -4   2   8    12432.40    12684.04    157.26 o 
  -2   2   8    19779.97    20111.54    302.54 o 
   0   2   8    20629.10    20630.41    203.00 o 
   2   2   8    18960.07    19175.31    103.45 o 
   4   2   8     9483.91     9629.24    310.31 o 
   6   2   8     3818.47     3524.94     85.46 o 
   8   2   8     5772.06     5676.71    170.44 o 
 -19   3   8     1039.52     1071.49     75.61 o 
 -17   3   8    12224.93    12005.98    342.92 o 
 -15   3   8    18931.13    19165.64    231.05 o 
 -13   3   8     5328.66     5360.06     81.19 o 
 -11   3   8     3621.20     3980.18     57.84 o 
  -9   3   8    14764.77    15222.59    138.77 o 
  -7   3   8    26554.08    27057.84    260.10 o 
  -5   3   8    10050.63    10506.49    134.03 o 
  -3   3   8      774.45      867.31     58.24 o 
  -1   3   8     7624.70     7754.27     84.85 o 
   1   3   8    20273.28    20005.95    426.96 o 
   3   3   8     5169.02     5517.80     90.12 o 
   5   3   8      366.57      446.22     78.75 o 
   7   3   8     1434.06     1430.08     88.24 o 
 -18   4   8     8057.62     7832.76    256.98 o 
 -16   4   8     3478.05     3274.30     68.84 o 
 -14   4   8     5190.30     5339.07     84.91 o 
 -12   4   8    14902.30    15798.77    176.17 o 
 -10   4   8    18861.37    19008.87    236.38 o 
  -8   4   8     4956.23     5072.87     84.56 o 
  -6   4   8     6614.18     6736.32    131.18 o 
  -4   4   8    16941.84    17614.50    235.55 o 
  -2   4   8    15430.78    15651.30    331.58 o 
   0   4   8     2776.85     2781.73     87.58 o 
   2   4   8     1471.62     1530.85     86.21 o 
   4   4   8     6165.52     6219.10    191.87 o 
   6   4   8     6716.05     6689.77    175.47 o 
 -17   5   8     6181.80     6042.90    153.53 o 
 -15   5   8     9489.24     9760.98    278.29 o 
 -13   5   8    15277.42    15891.59    193.22 o 
 -11   5   8    19930.43    20571.27    120.95 o 
  -9   5   8    14809.67    14580.60    357.73 o 
  -7   5   8    11995.56    12030.67    258.11 o 
  -5   5   8     6460.10     6720.35    186.97 o 
  -3   5   8    23780.27    24181.12    579.20 o 
  -1   5   8    13453.39    13026.01    235.61 o 
   1   5   8     4702.69     4619.51     89.82 o 
   3   5   8     5455.20     5370.49    110.34 o 
   5   5   8     8212.27     8160.84    149.79 o 
 -16   6   8     2361.62     2447.06     87.02 o 
 -14   6   8     1773.59     1711.28    105.96 o 
 -12   6   8      643.38      739.59     70.86 o 
 -10   6   8       66.07      208.03     66.68 o 
  -8   6   8     2398.81     2507.26     76.08 o 
  -6   6   8     2279.24     2199.25     94.25 o 
  -4   6   8     1018.99     1295.54     81.36 o 
  -2   6   8      129.02      172.55     87.42 o 
   0   6   8     1027.42     1073.92     81.83 o 
   2   6   8     1234.57     1161.09     84.46 o 
   4   6   8      231.67      305.50     80.31 o 
 -13   7   8     9661.43     9808.86    154.86 o 
 -11   7   8     8722.97     8766.87     98.32 o 
  -9   7   8     9850.85     9935.95    126.59 o 
  -7   7   8     8453.88     8392.83    309.06 o 
  -5   7   8    11971.43    11851.66    394.53 o 
  -3   7   8     5788.26     5742.73    212.32 o 
  -1   7   8     8336.83     8002.35    168.77 o 
   1   7   8     7943.08     7557.08    194.48 o 
 -10   8   8       15.90      106.73     98.21 o 
  -8   8   8      880.99      891.59     83.84 o 
  -6   8   8      168.14      185.35    107.18 o 
  -4   8   8        6.66      -11.84    110.33 o 
 -21   1   9    13812.03    13721.19    383.75 o 
 -19   1   9    21883.95    21993.17    509.81 o 
 -17   1   9    19322.80    19318.06    420.32 o 
 -15   1   9    26217.62    26852.30    346.02 o 
 -13   1   9    27174.38    27705.25    271.66 o 
 -11   1   9    36239.30    35824.39    278.22 o 
  -9   1   9    31195.62    30912.06    260.20 o 
  -7   1   9    36229.99    36747.21    484.37 o 
  -5   1   9    30479.13    30493.23    217.61 o 
  -3   1   9    34068.08    33932.42    275.10 o 
  -1   1   9    18536.97    18477.33    165.33 o 
   1   1   9    12493.69    12313.86    210.55 o 
   3   1   9     9402.90     9230.88    193.32 o 
   5   1   9     9149.78     8844.20    223.10 o 
   7   1   9     5861.66     5481.59    102.16 o 
 -20   2   9     2496.85     2472.51     89.30 o 
 -18   2   9     1578.66     1743.17     80.06 o 
 -16   2   9     4357.26     4499.97     60.84 o 
 -14   2   9     8401.61     8312.21    113.13 o 
 -12   2   9     5166.27     5483.17     93.57 o 
 -10   2   9     3452.40     3552.92     51.63 o 
  -8   2   9     7049.17     7181.27     84.55 o 
  -6   2   9     3399.51     3476.36     49.27 o 
  -4   2   9     5527.42     5745.13     76.62 o 
  -2   2   9     4479.27     4653.49    112.95 o 
   0   2   9     3528.00     3513.40     71.89 o 
   2   2   9     1794.50     1798.19     63.31 o 
   4   2   9     1973.35     1815.13     77.02 o 
   6   2   9      550.37      604.27     84.70 o 
 -19   3   9     8734.63     8438.74    248.80 o 
 -17   3   9    12638.19    12718.45    238.09 o 
 -15   3   9     8910.54     8855.24    128.83 o 
 -13   3   9    24097.67    24340.11    351.37 o 
 -11   3   9    16622.87    17098.60    192.72 o 
  -9   3   9    13357.36    13401.13    225.23 o 
  -7   3   9    14000.72    14337.01    265.58 o 
  -5   3   9    32448.38    33620.06    338.04 o 
  -3   3   9    10530.09    10963.23     98.41 o 
  -1   3   9     7968.53     7920.58    144.12 o 
   1   3   9     6406.34     6519.11     81.19 o 
   3   3   9     7703.30     7601.69    199.32 o 
   5   3   9     4380.77     4354.31    128.25 o 
 -18   4   9     3697.24     3474.07    135.18 o 
 -16   4   9     6038.59     6203.34     98.40 o 
 -14   4   9    19206.30    20155.76    186.72 o 
 -12   4   9    23434.06    23612.42    161.06 o 
 -10   4   9     7936.85     8185.00    135.01 o 
  -8   4   9     3623.93     3837.37     58.32 o 
  -6   4   9    17917.57    18052.94    378.12 o 
  -4   4   9    18006.35    18468.29    423.72 o 
  -2   4   9     7211.68     7249.74    103.45 o 
   0   4   9     3842.97     3813.66    186.05 o 
   2   4   9     7140.94     6999.96    249.43 o 
   4   4   9     4803.82     4713.72    104.12 o 
 -17   5   9     4802.21     4948.65    111.05 o 
 -15   5   9     4431.94     4712.75     75.92 o 
 -13   5   9      870.67      879.66     80.12 o 
 -11   5   9     2629.24     2740.35     83.36 o 
  -9   5   9     7455.20     7369.98    105.91 o 
  -7   5   9     8326.14     8359.44    225.02 o 
  -5   5   9     1221.28     1308.81     71.08 o 
  -3   5   9     1377.41     1461.17     80.67 o 
  -1   5   9     3131.64     3328.61    121.05 o 
   1   5   9     4221.31     4302.75    146.33 o 
   3   5   9      937.70      933.51    101.04 o 
 -16   6   9    10858.64    10630.09    214.80 o 
 -14   6   9     9459.25     9697.76     94.27 o 
 -12   6   9    10448.96    10512.76    160.65 o 
 -10   6   9    13573.52    13346.41    320.07 o 
  -8   6   9    13659.85    13910.48    260.90 o 
  -6   6   9    10757.18    10906.59    315.62 o 
  -4   6   9     5916.48     5930.97    177.60 o 
  -2   6   9     7425.65     7415.35    175.02 o 
   0   6   9    11116.55    10680.16    229.66 o 
   2   6   9     6542.14     6113.39    110.73 o 
 -13   7   9      543.89      571.76     80.47 o 
 -11   7   9       29.52      133.24     87.44 o 
  -9   7   9      178.28      237.57     78.29 o 
  -7   7   9      110.92      266.77     89.95 o 
  -5   7   9      223.06      371.45     85.12 o 
  -3   7   9      208.93      197.72    109.17 o 
  -1   7   9      111.63      331.86     88.52 o 
  -8   8   9     4806.96     4734.52    129.50 o 
 -20   0  10    11991.08    12443.63    548.23 o 
 -18   0  10    22893.95    23074.42    988.33 o 
 -16   0  10    26093.62    26450.25    374.64 o 
 -14   0  10    42937.14    42877.42    589.60 o 
 -12   0  10    18259.24    17979.13    148.96 o 
 -10   0  10    18993.78    18887.57    297.85 o 
  -8   0  10    40371.10    40657.03    604.49 o 
  -6   0  10    59209.62    58408.18    957.60 o 
  -4   0  10    14585.55    14905.67    263.98 o 
  -2   0  10    13022.35    13019.81    515.79 o 
   0   0  10    12024.68    11938.11    132.74 o 
   2   0  10    16859.81    16292.47    168.15 o 
   4   0  10     7128.63     6923.19    444.27 o 
 -21   1  10     1842.52     1935.75     98.60 o 
 -19   1  10      209.27      385.88     95.23 o 
 -17   1  10      412.74      538.22     50.77 o 
 -15   1  10     3721.71     3655.32     52.17 o 
 -13   1  10     5368.53     5414.32     48.11 o 
 -11   1  10       98.26      167.49     36.56 o 
  -9   1  10      189.01      263.62     36.19 o 
  -7   1  10     4647.67     4815.96     50.64 o 
  -5   1  10     9067.56     9216.15     67.50 o 
  -3   1  10      356.70      472.07     52.98 o 
  -1   1  10      189.09      278.87     61.28 o 
   1   1  10     3098.94     3076.64     66.15 o 
   3   1  10     1740.31     1776.99    111.96 o 
   5   1  10       58.03       65.82     70.65 o 
 -20   2  10    13095.02    12781.17    230.14 o 
 -18   2  10    27497.84    27204.53    355.59 o 
 -16   2  10    27192.56    27088.29    363.40 o 
 -14   2  10     5796.14     5796.41     87.79 o 
 -12   2  10    14656.21    15114.30    215.99 o 
 -10   2  10    45620.54    45641.35    440.49 o 
  -8   2  10    34003.88    34522.48    417.80 o 
  -6   2  10     7594.48     7860.44     91.48 o 
  -4   2  10    15596.23    15753.65    195.59 o 
  -2   2  10    22960.39    23920.76    270.46 o 
   0   2  10    15619.87    16029.04    149.75 o 
   2   2  10     2673.93     2750.58     88.29 o 
   4   2  10     3211.76     3249.72     86.59 o 
 -19   3  10     9866.00     9521.51    264.02 o 
 -17   3  10     9384.24     9388.43     96.58 o 
 -15   3  10     3846.18     3793.17     80.15 o 
 -13   3  10     4911.75     5096.85     61.40 o 
 -11   3  10    12794.90    13172.80    147.72 o 
  -9   3  10    17636.24    17188.26    287.54 o 
  -7   3  10     7100.68     7094.04     97.41 o 
  -5   3  10     1245.28     1310.47     60.38 o 
  -3   3  10     6357.08     6711.85     81.83 o 
  -1   3  10    10792.55    11120.28    151.09 o 
   1   3  10     3061.72     3045.17     81.26 o 
   3   3  10     1160.68     1268.80     88.06 o 
 -18   4  10     1659.18     1774.89     69.31 o 
 -16   4  10     8139.72     8385.71    114.87 o 
 -14   4  10    16078.86    16626.96    126.86 o 
 -12   4  10     7443.11     7638.03    137.97 o 
 -10   4  10     2006.97     2029.58     59.63 o 
  -8   4  10    10550.35    10822.12    235.32 o 
  -6   4  10    11164.50    11442.68    230.10 o 
  -4   4  10     9279.60     9530.98    253.89 o 
  -2   4  10     3207.28     3402.77    142.62 o 
   0   4  10     2197.72     2417.77     84.41 o 
   2   4  10     3754.18     3654.28    135.45 o 
 -17   5  10     5051.25     5062.67    137.31 o 
 -15   5  10    18622.08    19026.88    166.87 o 
 -13   5  10    14173.81    14652.93    150.49 o 
 -11   5  10     9406.93     9567.50    189.37 o 
  -9   5  10     9271.59     8991.53    192.69 o 
  -7   5  10    13017.81    13110.93    330.68 o 
  -5   5  10    12401.43    13089.46    307.25 o 
  -3   5  10     5958.83     6061.84    210.04 o 
  -1   5  10     3597.12     3652.84    101.80 o 
   1   5  10     7482.07     7243.62    108.84 o 
 -16   6  10      528.15      548.45     78.07 o 
 -14   6  10      285.23      355.33     74.37 o 
 -12   6  10      980.17      988.34     93.36 o 
 -10   6  10     2985.69     2977.83     95.45 o 
  -8   6  10       66.68      255.30     75.30 o 
  -6   6  10      677.86      760.35     78.22 o 
  -4   6  10      562.31      679.66     82.06 o 
  -2   6  10     1766.45     1823.17    103.29 o 
   0   6  10      484.22      459.39     92.10 o 
 -13   7  10     8445.74     8081.98    138.35 o 
 -11   7  10     9756.24     9599.94    271.97 o 
  -9   7  10    10512.10    10032.61    272.63 o 
  -7   7  10     5940.87     5531.24    232.88 o 
  -5   7  10     3774.98     3556.15    108.78 o 
  -3   7  10     6319.96     6122.36    220.83 o 
 -21   1  11    14866.68    14672.88    275.46 o 
 -19   1  11    17952.76    17898.94    390.72 o 
 -17   1  11    22339.77    22356.27    222.08 o 
 -15   1  11    21096.00    20839.21    244.49 o 
 -13   1  11    24240.88    23826.42    179.99 o 
 -11   1  11    26298.44    26025.90    180.00 o 
  -9   1  11    23914.70    24450.29    301.78 o 
  -7   1  11    15095.34    15189.82    103.89 o 
  -5   1  11    23669.61    23687.46    286.78 o 
  -3   1  11    21584.31    22421.21    179.37 o 
  -1   1  11    11164.76    11230.23     94.28 o 
   1   1  11     5175.78     5019.70     73.46 o 
   3   1  11     5872.27     5094.73    140.49 o 
 -20   2  11     5223.78     5295.81     72.99 o 
 -18   2  11      906.35     1024.58     55.60 o 
 -16   2  11     2450.18     2453.38     59.08 o 
 -14   2  11     3558.31     3749.74     63.27 o 
 -12   2  11    10252.97    10203.58    131.12 o 
 -10   2  11     4937.02     5030.59     53.72 o 
  -8   2  11     1399.17     1513.02     49.65 o 
  -6   2  11      828.90      855.91     48.50 o 
  -4   2  11     8052.13     8207.13    126.97 o 
  -2   2  11     3038.57     3184.78    130.62 o 
   0   2  11      642.80      873.80     78.43 o 
   2   2  11      730.76      844.40    123.11 o 
 -19   3  11    10316.76    10026.45    256.53 o 
 -17   3  11    13232.62    13254.46    229.28 o 
 -15   3  11    14653.16    14304.37    106.44 o 
 -13   3  11    11502.51    11520.46    203.59 o 
 -11   3  11    10598.35    10957.27    153.61 o 
  -9   3  11     9214.63     9207.70    154.26 o 
  -7   3  11    19937.84    20376.18    187.22 o 
  -5   3  11    10562.00    11215.28    186.12 o 
  -3   3  11     6313.25     6534.77     76.94 o 
  -1   3  11     5229.57     5486.23     85.45 o 
   1   3  11     6493.85     6472.73     88.42 o 
   3   3  11     2478.55     2536.88     92.68 o 
 -18   4  11     7229.64     7164.93     96.81 o 
 -16   4  11     6565.21     6696.52    172.48 o 
 -14   4  11    14031.31    14317.49    252.87 o 
 -12   4  11    10741.02    10787.51    236.24 o 
 -10   4  11     8510.84     8455.61    150.60 o 
  -8   4  11     7032.42     7317.25    122.88 o 
  -6   4  11    11799.53    12154.37    234.26 o 
  -4   4  11     4806.39     5204.60    100.03 o 
  -2   4  11     4405.12     4359.99     82.96 o 
   0   4  11     4251.98     4109.52     94.65 o 
   2   4  11     4126.12     3813.79    148.43 o 
 -17   5  11     2009.43     2061.51     82.88 o 
 -15   5  11     1193.87     1360.32     62.02 o 
 -13   5  11     3787.90     3859.02     69.60 o 
 -11   5  11     5254.91     5463.60     94.84 o 
  -9   5  11     2420.58     2573.28     63.81 o 
  -7   5  11     1127.22     1395.74     65.49 o 
  -5   5  11     3380.20     3463.68    232.56 o 
  -3   5  11     3072.61     3018.66    103.70 o 
  -1   5  11     1278.03     1170.34     82.80 o 
 -16   6  11     3763.85     3525.34     96.98 o 
 -14   6  11     7830.14     7772.30    105.26 o 
 -12   6  11    16961.08    16158.97    268.72 o 
 -10   6  11    11917.81    11237.07    252.72 o 
  -8   6  11     4800.12     4648.26    102.12 o 
  -6   6  11     5135.95     5324.28    259.62 o 
  -4   6  11     8665.85     8650.14    393.72 o 
  -2   6  11     6567.98     6572.19    148.79 o 
 -11   7  11      285.07      284.42     81.69 o 
  -9   7  11      357.52      325.85    100.28 o 
  -7   7  11      347.55      352.06     89.30 o 
 -20   0  12     8143.49     8077.06    128.88 o 
 -18   0  12    29285.77    28949.58    262.01 o 
 -16   0  12    41772.61    41291.01    210.09 o 
 -14   0  12    17420.99    16736.17    275.68 o 
 -12   0  12     6326.15     6525.19    140.87 o 
 -10   0  12    23448.51    23326.03    486.00 o 
  -8   0  12    43695.09    43847.21    676.32 o 
  -6   0  12    18174.50    18288.50    199.95 o 
  -4   0  12     4168.47     4201.89    241.97 o 
  -2   0  12    10136.63    10178.09    105.61 o 
   0   0  12    18582.76    17834.76    349.34 o 
   2   0  12     4661.55     4270.18    131.98 o 
 -21   1  12      424.94      402.81     66.27 o 
 -19   1  12     2385.93     2472.00    118.59 o 
 -17   1  12     2702.91     2869.62     54.69 o 
 -15   1  12     1551.72     1537.85     46.92 o 
 -13   1  12       97.11      179.53     41.16 o 
 -11   1  12      326.43      462.88     47.03 o 
  -9   1  12     3913.82     4091.56     49.50 o 
  -7   1  12     5799.14     5968.80     84.03 o 
  -5   1  12     1105.02     1250.04     59.36 o 
  -3   1  12       33.05      -58.74     67.06 o 
  -1   1  12     2421.52     2614.46     82.99 o 
   1   1  12     1192.28     1144.85     77.41 o 
 -20   2  12    16373.54    15643.13    199.01 o 
 -18   2  12     9815.63     9705.16    182.22 o 
 -16   2  12    11989.87    11725.78    251.02 o 
 -14   2  12    25460.01    25336.41    358.23 o 
 -12   2  12    21889.43    21799.10    324.02 o 
 -10   2  12     8345.31     8429.03    103.27 o 
  -8   2  12    10722.55    11034.61    112.41 o 
  -6   2  12    17918.52    18339.28    254.84 o 
  -4   2  12    15529.00    16059.49    260.09 o 
  -2   2  12     7074.05     7212.14    107.75 o 
   0   2  12     2836.12     2667.89     90.69 o 
   2   2  12     4479.76     4083.48     88.94 o 
 -19   3  12     5292.11     5082.24    129.06 o 
 -17   3  12     1597.47     1572.54     56.97 o 
 -15   3  12     4830.33     4795.62     64.19 o 
 -13   3  12    12436.29    12590.29    129.00 o 
 -11   3  12     9557.74     9844.98    148.20 o 
  -9   3  12     2238.16     2369.42     59.50 o 
  -7   3  12     3803.33     3798.24    105.40 o 
  -5   3  12     9645.57    10112.87     96.88 o 
  -3   3  12     3483.27     3459.64     81.13 o 
  -1   3  12      574.18      550.76     68.92 o 
   1   3  12     1810.98     1665.20     75.65 o 
 -18   4  12     6025.00     5908.64     77.41 o 
 -16   4  12    13166.31    13144.95    197.61 o 
 -14   4  12     4231.36     4215.77     64.52 o 
 -12   4  12     2168.19     2228.79     59.72 o 
 -10   4  12     9270.67     9405.08    195.78 o 
  -8   4  12     8010.03     8251.13    192.47 o 
  -6   4  12     3391.00     3708.40     85.13 o 
  -4   4  12     2374.48     2543.00     96.66 o 
  -2   4  12     3550.02     3476.56    153.29 o 
   0   4  12     4238.62     4162.94     86.38 o 
 -17   5  12    12668.33    12312.27    158.92 o 
 -15   5  12     7881.76     7957.65     78.82 o 
 -13   5  12     6296.88     6364.01    102.73 o 
 -11   5  12     6854.25     6818.52    240.55 o 
  -9   5  12    16477.16    16250.13    433.94 o 
  -7   5  12     7843.12     7881.59    247.56 o 
  -5   5  12     3523.24     3525.01    118.50 o 
  -3   5  12     2540.83     2512.98     87.98 o 
 -14   6  12     2270.35     2201.56     79.44 o 
 -12   6  12     2914.58     2871.56     83.05 o 
 -10   6  12       51.08      103.61     73.49 o 
  -8   6  12       66.14      127.99     90.74 o 
  -6   6  12      770.73      993.37     90.70 o 
 -21   1  13    12348.39    11519.28    222.95 o 
 -19   1  13    11002.20    10639.85    173.72 o 
 -17   1  13    20149.15    20030.40    230.46 o 
 -15   1  13    20539.69    20434.80    338.87 o 
 -13   1  13    19267.53    18958.10    239.98 o 
 -11   1  13    16004.38    15861.38    166.26 o 
  -9   1  13    12898.29    13079.21    168.43 o 
  -7   1  13    10346.98    10485.14    136.20 o 
  -5   1  13    13862.06    14330.26    150.24 o 
  -3   1  13    10335.48     9917.48    285.55 o 
  -1   1  13     5941.03     5665.12    108.23 o 
 -20   2  13     1547.86     1587.64     93.24 o 
 -18   2  13     2216.91     2127.79     83.11 o 
 -16   2  13     1872.32     1963.05     51.25 o 
 -14   2  13     3733.37     3795.60     63.17 o 
 -12   2  13     3882.66     3915.86     53.28 o 
 -10   2  13     4144.75     4262.11     71.71 o 
  -8   2  13      585.03      659.66     60.21 o 
  -6   2  13     2725.17     2836.77     78.34 o 
  -4   2  13     2238.28     2251.14     97.35 o 
  -2   2  13     1151.52     1121.00     79.79 o 
   0   2  13      338.66      432.52     70.54 o 
 -19   3  13    13099.37    12645.62    298.46 o 
 -17   3  13     9125.34     9016.49    116.30 o 
 -15   3  13     9419.44     9172.78    143.41 o 
 -13   3  13     7601.08     7552.94    104.90 o 
 -11   3  13    10958.68    11026.75    207.85 o 
  -9   3  13     8818.83     8991.63    165.25 o 
  -7   3  13     6698.72     6780.12    196.61 o 
  -5   3  13     3504.68     3634.59     94.98 o 
  -3   3  13     6915.85     6957.35    100.34 o 
  -1   3  13     4928.71     4896.70    117.52 o 
 -18   4  13     7895.31     7488.47    111.26 o 
 -16   4  13     4324.16     4137.87     79.23 o 
 -14   4  13     3878.48     3879.47     73.78 o 
 -12   4  13    10606.28    10619.84    190.51 o 
 -10   4  13    10398.67    10368.57    238.73 o 
  -8   4  13     6515.46     6536.68    102.87 o 
  -6   4  13     1386.30     1352.67     88.73 o 
  -4   4  13     4165.49     4168.19    130.90 o 
  -2   4  13     5132.80     5211.05     96.37 o 
 -15   5  13     3431.54     3283.04     72.71 o 
 -13   5  13     3216.99     3158.68    102.36 o 
 -11   5  13      897.02      983.44     71.65 o 
  -9   5  13     1276.57     1313.57     78.43 o 
  -7   5  13     2373.40     2317.69    125.70 o 
  -5   5  13     2910.47     3152.29     99.09 o 
 -12   6  13     7092.35     6656.76    185.07 o 
 -10   6  13     4683.10     4290.16    103.74 o 
 -20   0  14    25540.91    24161.51    347.94 o 
 -18   0  14    14575.75    14260.05    309.10 o 
 -16   0  14    10830.27    10728.86    245.97 o 
 -14   0  14    16164.13    15935.32    406.33 o 
 -12   0  14    24766.80    24228.52    629.35 o 
 -10   0  14    10139.81    10125.29    249.34 o 
  -8   0  14    10658.16    10860.22    219.34 o 
  -6   0  14     6583.15     6720.22    158.62 o 
  -4   0  14    11215.07    11210.23    205.50 o 
  -2   0  14     7935.37     7217.91    197.03 o 
 -19   1  14     3128.94     3119.04     62.69 o 
 -17   1  14       84.57      130.76     55.09 o 
 -15   1  14       59.69       75.74     46.19 o 
 -13   1  14      993.53     1017.06     45.19 o 
 -11   1  14     3501.38     3573.64     82.99 o 
  -9   1  14      840.24     1023.21     62.01 o 
  -7   1  14      314.94      368.53     53.52 o 
  -5   1  14      576.26      695.03     63.58 o 
  -3   1  14     1776.02     1978.52     83.56 o 
 -20   2  14     4079.42     3869.69    117.01 o 
 -18   2  14     8758.84     8378.99    150.56 o 
 -16   2  14    22571.60    21843.38    309.99 o 
 -14   2  14    18857.70    18492.71    195.07 o 
 -12   2  14     4543.13     4586.34     61.18 o 
 -10   2  14     6317.51     6390.38    102.06 o 
  -8   2  14    12125.48    12419.29    148.88 o 
  -6   2  14    13840.37    14065.57    292.58 o 
  -4   2  14     3139.88     3220.65    103.68 o 
 -19   3  14     2780.74     2778.74     87.82 o 
 -17   3  14     6384.86     6063.53     79.96 o 
 -15   3  14     7283.36     7143.82    113.85 o 
 -13   3  14     3258.27     3273.73     68.62 o 
 -11   3  14      956.78      913.86     60.41 o 
  -9   3  14     5514.51     5579.47    141.34 o 
  -7   3  14     9063.59     9270.71    240.82 o 
  -5   3  14     1752.16     1757.55     76.92 o 
  -3   3  14      207.16      291.35    184.65 o 
 -16   4  14     1084.95     1032.67     63.41 o 
 -14   4  14     4077.63     4021.52    125.88 o 
 -12   4  14     9576.03     9348.40    166.47 o 
 -10   4  14     5075.01     4996.53    124.98 o 
  -8   4  14      727.86      823.69     82.97 o 
  -6   4  14     2079.06     2279.37     88.73 o 
 -15   5  14     2627.81     1971.45    193.78 o 
 -13   5  14     5675.87     5550.70    127.05 o 
 -11   5  14    12717.50    12098.18    362.00 o 
  -9   5  14     4602.79     4616.30    169.79 o 
 -19   1  15    10722.84     9807.28    163.55 o 
 -17   1  15    12397.86    12144.38    185.53 o 
 -15   1  15    14916.03    14629.02    261.76 o 
 -13   1  15    12246.09    12125.07    183.54 o 
 -11   1  15    12127.59    12168.30    198.16 o 
  -9   1  15     7379.33     7339.71    132.03 o 
  -7   1  15     6924.80     6869.11    151.27 o 
  -5   1  15     4879.46     4773.13    169.90 o 
 -18   2  15     4062.07     3778.63     77.37 o 
 -16   2  15     1617.88     1576.49     63.29 o 
 -14   2  15     1045.48     1137.32     52.75 o 
 -12   2  15     1970.81     1925.59     56.61 o 
 -10   2  15     2784.14     2809.99     65.19 o 
  -8   2  15     1480.90     1450.52     64.16 o 
  -6   2  15      939.63     1052.91     76.23 o 
 -17   3  15     5761.50     5580.70    151.97 o 
 -15   3  15     8129.30     8102.66     77.19 o 
 -13   3  15     9671.06     9249.13    143.66 o 
 -11   3  15     4206.16     4191.60     68.56 o 
  -9   3  15     5250.21     5234.13    144.06 o 
  -7   3  15     2398.15     2456.23     94.04 o 
 -14   4  15     5418.21     5053.31    178.11 o 
 -12   4  15     6081.89     5813.77    135.23 o 
 -10   4  15     4002.61     4024.48     92.84 o 
 -18   0  16     4372.20     4187.50    164.50 o 
 -16   0  16    14038.32    13498.82    394.49 o 
 -14   0  16    21545.85    20942.22    440.86 o 
 -12   0  16     7485.92     7388.59    158.85 o 
 -10   0  16     4431.93     4334.15    122.65 o 
  -8   0  16     4663.25     4822.01    247.34 o 
 -17   1  16      273.92      322.06     50.35 o 
 -15   1  16     1813.03     1888.58     55.98 o 
 -13   1  16     1737.15     1746.79     63.35 o 
 -11   1  16      209.96      323.81     61.58 o 
  -9   1  16       60.46      131.08     62.78 o 
 -16   2  16     5977.85     5887.16     99.04 o 
 -14   2  16     4041.84     3962.23     60.34 o 
 -12   2  16    10020.96     9984.91    163.69 o 
 -10   2  16     8801.50     8748.13    242.32 o 
  -8   2  16     4637.93     4310.42    127.66 o 
 -15   3  16     1211.08     1239.43     72.96 o 
 -13   3  16      424.74      416.09     75.48 o 
 -11   3  16     4690.66     4602.70    107.58 o 
                                                 
